# Supplementary material for: High-dose saccharin supplementation does not induce gut microbiota changes or glucose intolerance in healthy humans and mice
Source: Microbiome. 2021 Jan 12;9:11. doi: 10.1186/s40168-020-00976-w (PMC7802287; doi:10.1186/s40168-020-00976-w)
Supplement: Supplementary file 3 — Additional file 2: Table S1. Baseline characteristics of participants. Table S2. Study compliance. Table S3. Detailed statistical analysis of Alpha Diversity Indices of genus and family ranks. Table S4. Detailed statistical analysis of Beta Diversity using NMDS plots and Bray Curtis dissimilarity index of the genus and family ranks. Table S5. Mean relative abundances of microbial communities and their change in response to treatment. Table S6. Linear discriminatory analysis (LDA) effect size (LEfSe) for each treatment (pre-post). Table S7. Detailed statistical analysis of Alpha Diversity Indices of genus and family ranks. Table S8. Detailed statistical analysis of Beta Diversity using NMDS plots and Bray Curtis dissimilarity index of the genus and family ranks. Table S9. Mean relative abundances of microbial communities and their change in response to treatment. Table S10. Linear discriminatory analysis (LDA) effect size (LEfSe) for each treatment (pre-post). Table S11. NMR-based metabolite changes (post-pre) comparisons between treatment groups. Table S12. Pairwise comparison between control (placebo or water) and saccharin treatment in humans and mice. [file 40168_2020_976_MOESM3_ESM.xlsx]

## Sheet: Supp. Table.1
SUPP. TABLE 1
Baseline characteristics of participants
	Value
Total (male/female), n	46 (14/32)
Age, y	28.98 ± 1.29
Height, cm	168 ± 1.29
Weight, kg	62.95 ± 1.29
BMI, kg/m2	22.26 ± 0.30
Glucose, mg/dL	90.33 ± 1.14
Triglycerides, mg/dL	74.82 ± 5.53
Total cholesterol, mg/dL	167.55 ± 4.56
HDL, mg/dL	62.82 ± 2.07
LDL, mg/dL	89.70 ± 4.09
Cholesterol:HDL ratio	2.79 ± 0.12
LDL:HDL ratio	1.53 ± 0.11
All values are mean ± SEM. BMI, body mass index; HDL, high density cholesterol; LDL, low density cholesterol.

## Sheet: Supp. Table.2
SUPP. TABLE.2
Study compliance
Treatment		Length (d)	Compliance (%)
Placebo		14.2 ± 0.5	100.4 ± 3.7
Saccharin		14.2 ± 0.3	100.4 ± 1.8
Lactisole		14.1 ± 0.3	100.7 ± 2.2
Saccharin + Lactisole		13.7 ± 0.3	97.4 ± 2.4
Values are mean ± SEM

## Sheet: Supp. Table.3
	SUPP. TABLE.3
	Detailed statistical analysis of Alpha Diversity Indices of genus and family ranks
	Supp. Fig.4A	(pre-treatment all groups)			Supp. Fig.5A	(pre-treatment all groups)			Fig.3A	(pre-post treatment)
	Chao1 (genus)	ANOVA summary			Chao1 (family)	ANOVA summary			Chao1 (genus)	ANOVA table	SS	DF	MS	F (DFn, DFd)	P value
		F	0.2318			F	0.2012			Time x Treatment	26.91	3	8.971	F (3, 39) = 0.2565	P=0.8562
		P value	0.8736			P value	0.895			Time	0.08283	1	0.08283	F (1, 39) = 0.002369	P=0.9614
		P value summary	ns			P value summary	ns			Treatment	40.77	3	13.59	F (3, 39) = 0.2178	P=0.8834
		Significant diff. among means (P < 0.05)?	No			Significant diff. among means (P < 0.05)?	No			Subject	2433	39	62.39	F (39, 39) = 1.784	P=0.0372
		R squared	0.01752			R squared	0.01524			Residual	1364	39	34.97
	Shannon (genus)	ANOVA summary			Shannon (family)	ANOVA summary			Shannon (genus)	ANOVA table	SS	DF	MS	F (DFn, DFd)	P value
		F	1.095			F	1.738			Time x Treatment	0.01286	3	0.004286	F (3, 39) = 0.3881	P=0.7622
		P value	0.3626			P value	0.1751			Time	2.9e-05	1	2.9e-05	F (1, 39) = 0.002626	P=0.9594
		P value summary	ns			P value summary	ns			Treatment	0.08032	3	0.02677	F (3, 39) = 1.031	P=0.3893
		Significant diff. among means (P < 0.05)?	No			Significant diff. among means (P < 0.05)?	No			Subject	1.012	39	0.02596	F (39, 39) = 2.350	P=0.0045
		R squared	0.07771			R squared	0.1179			Residual	0.4307	39	0.01104
	Simpson (genus)	ANOVA summary			Simpson (family)	ANOVA summary			Simpson (genus)	ANOVA table	SS	DF	MS	F (DFn, DFd)	P value
		F	1.446			F	1.63			Time x Treatment	0.0001188	3	3.961e-05	F (3, 39) = 0.5995	P=0.6192
		P value	0.2443			P value	0.198			Time	8.325e-06	1	8.325e-06	F (1, 39) = 0.1260	P=0.7245
		P value summary	ns			P value summary	ns			Treatment	0.0006116	3	0.0002039	F (3, 39) = 1.782	P=0.1665
		Significant diff. among means (P < 0.05)?	No			Significant diff. among means (P < 0.05)?	No			Subject	0.004462	39	0.0001144	F (39, 39) = 1.732	P=0.0452
		R squared	0.1001			R squared	0.1114			Residual	0.002577	39	6.608e-05
	Supp. Fig.4B	(pre-treatment gender)			Supp. Fig.5B	(pre-treatment gender)			Supp. Fig.5E	(pre-post treatment)
	Chao1 (genus)	Unpaired t test			Chao1 (family)	Unpaired t test			Chao1 (family)	ANOVA table	SS	DF	MS	F (DFn, DFd)	P value
		P value	0.9269			P value	0.8827			Time x Treatment	3.82	3	1.273	F (3, 39) = 0.08329	P=0.9687
		P value summary	ns			P value summary	ns			Time	1.341	1	1.341	F (1, 39) = 0.08774	P=0.7686
		Significantly different (P < 0.05)?	No			Significantly different (P < 0.05)?	No			Treatment	33.94	3	11.31	F (3, 39) = 0.5681	P=0.6393
		One- or two-tailed P value?	Two-tailed			One- or two-tailed P value?	Two-tailed			Subject	776.6	39	19.91	F (39, 39) = 1.302	P=0.2065
		t, df	t=0.09234, df=42			t, df	t=0.1485, df=41			Residual	596.3	39	15.29
	Shannon (genus)	Unpaired t test			Shannon (family)	Unpaired t test			Shannon (family)	ANOVA table	SS	DF	MS	F (DFn, DFd)	P value
		P value	0.9241			P value	0.76			Time x Treatment	0.006258	3	0.002086	F (3, 39) = 0.2195	P=0.8822
		P value summary	ns			P value summary	ns			Time	0.00129	1	0.00129	F (1, 39) = 0.1357	P=0.7146
		Significantly different (P < 0.05)?	No			Significantly different (P < 0.05)?	No			Treatment	0.1115	3	0.03717	F (3, 39) = 1.706	P=0.1816
		One- or two-tailed P value?	Two-tailed			One- or two-tailed P value?	Two-tailed			Subject	0.8497	39	0.02179	F (39, 39) = 2.293	P=0.0056
		t, df	t=0.09581, df=42			t, df	t=0.3075, df=41			Residual	0.3705	39	0.009501
	Simpson (genus)	Unpaired t test			Simpson (family)	Unpaired t test			Simpson (family)	ANOVA table	SS	DF	MS	F (DFn, DFd)	P value
		P value	0.8251			P value	0.813			Time x Treatment	0.0002845	3	9.484e-05	F (3, 39) = 0.2614	P=0.8527
		P value summary	ns			P value summary	ns			Time	2.707e-05	1	2.707e-05	F (1, 39) = 0.07460	P=0.7862
		Significantly different (P < 0.05)?	No			Significantly different (P < 0.05)?	No			Treatment	0.003134	3	0.001045	F (3, 39) = 1.850	P=0.1540
		One- or two-tailed P value?	Two-tailed			One- or two-tailed P value?	Two-tailed			Subject	0.02202	39	0.0005645	F (39, 39) = 1.556	P=0.0859
		t, df	t=0.2224, df=42			t, df	t=0.2381, df=41			Residual	0.01415	39	0.0003628
	Highlighted are matching reference figures.

## Sheet: Supp. Table.4
	SUPP. TABLE.4
	Detailed statistical analysis of Beta Diversity using NMDS plots and Bray Curtis dissimilarity index of the genus and family ranks
	Supp. Fig.4C	(pre-treatment all groups)		Fig.3B	(pre-post treatment all groups)
	Genus	[PERMANOVA] F-value: 0.60976; R-squared: 0.044803; p-value < 0.992		Genus	PERMANOVA	Df	SumsOfSqs	MeanSqs	F.Model	R2	Pr(>F)
		[NMDS] Stress = 0.28089			Time	1	0.0257458	0.0257458	0.540917	0.00660923	0.903
					Treatment	3	0.0777119	0.025904	0.544239	0.0199495	0.99
	Supp. Fig.5C	(pre-treatment all groups)			Time:Treatment	3	0.0794366	0.0264789	0.556317	0.0203922	0.983
	Family	[PERMANOVA] F-value: 0.54532; R-squared: 0.040259; p-value < 0.988			Residuals					0.953049
		[NMDS] Stress = 0.26071			Total					1
	Supp. Fig.4D	(pre-treatment gender)		Supp. Fig.5F	(pre-post treatment all groups)
	Genus	[PERMANOVA] F-value: 0.6583; R-squared: 0.015802; p-value < 0.862		Family	PERMANOVA	Df	SumsOfSqs	MeanSqs	F.Model	R2	Pr(>F)
		[NMDS] Stress = 0.28089			Time	1	0.0161446	0.0161446	0.382649	0.00465022	0.957
					Treatment	3	0.0983636	0.0327879	0.777117	0.0283322	0.802
	Supp. Fig.5D	(pre-treatment gender)			Time:Treatment	3	0.0663357	0.0221119	0.524082	0.019107	0.989
	Family	[PERMANOVA] F-value: 0.7033; R-squared: 0.016864; p-value < 0.729			Residuals	78	3.29095	0.0421917		0.947911
		[NMDS] Stress = 0.26071			Total	85	3.4718			1
	Fig.3C	(pre-post treatment)		Fig.3D	(between all treatments)
	Placebo	[PERMANOVA] F-value: 0.52453; R-squared: 0.025556; p-value < 0.967		Genus	ANOVA summary
	Genus	[NMDS] Stress = 0.224			F	1.139
					P value	0.3454
	Saccharin	[PERMANOVA] F-value: 0.84488; R-squared: 0.040532; p-value < 0.632			P value summary	ns
	Genus	[NMDS] Stress = 0.22996			Significant diff. among means (P < 0.05)?	No
					R squared	0.08054
	Lactisole	[PERMANOVA] F-value: 0.47174; R-squared: 0.023043; p-value < 0.968
	Genus	[NMDS] Stress = 0.23735
				Supp. Fig.5H	(between all treatments)
	Sac + Lac	[PERMANOVA] F-value: 0.28179; R-squared: 0.015414; p-value < 0.999		Family	ANOVA summary
	Genus	[NMDS] Stress = 0.23782			F	1.695
					P value	0.184
	Supp. Fig5G	(pre-post treatment)			P value summary	ns
	Placebo	[PERMANOVA] F-value: 0.38606; R-squared: 0.018938; p-value < 0.967			Significant diff. among means (P < 0.05)?	No
	Family	[NMDS] Stress = 0.21486			R squared	0.1153
	Saccharin	[PERMANOVA] F-value: 0.52656; R-squared: 0.025652; p-value < 0.908		Supp. Fig.5I	(between all treatments)
	Family	[NMDS] Stress = 0.21493		Overall	Kruskal-Wallis test
					P value	0.1571
	Lactisole	[PERMANOVA] F-value: 0.44321; R-squared: 0.02168; p-value < 0.953			Exact or approximate P value?	Approximate
	Family	[NMDS] Stress = 0.21743			P value summary	ns
					Do the medians vary signif. (P < 0.05)?	No
	Sac + Lac	[PERMANOVA] F-value: 0.40632; R-squared: 0.022075; p-value < 0.964			Number of groups	4
	Family	[NMDS] Stress = 0.2097			Kruskal-Wallis statistic	5.21
	Highlighted are matching reference figures

## Sheet: Supp. Table.5
SUPP. TABLE.5
Mean relative abundances of microbial communities and their change in response to treatment
	Reference Figures:	Supp. Fig.4E (pre only) and Fig.3E (pre-post)									Supp. Fig.4E			Fig.3E					Fig.3E
		Mean relative abundance (%)									ANOVA (Pre-treatment)			Pre-post treatment change (D) of Centered Log Ratio (CRL) transformed abundances (A.U.)					ANOVA (D of CRL transformed abundances)
Rank	Taxa	Placebo		Saccharin		Lactisole		Sac + Lac						Placebo	Saccharin	Lactisole	Sac + Lac
		pre	post	pre	post	pre	post	pre	post		p.value	FDR		D	D	D	D		p.value	FDR
Phylum	Notassigned	0.0121411	0.0128336	0.0123917	0.0179859	0.00915747	0.00843387	0.0115606	0.0132042		0.27307	0.95031		0.427873	0.23484	0.946462	0.310431		0.82876	0.9707
Phylum	p__Actinobacteria	0.0512924	0.0482967	0.0522929	0.0575088	0.0536743	0.055371	0.0431792	0.0519815		0.81577	0.9782		-0.239374	-0.0732946	0.415123	0.288956		0.6932	0.9707
Phylum	p__Bacteroidetes	0.236579	0.237855	0.265366	0.252189	0.263735	0.264561	0.230469	0.234843		0.69089	0.9782		-0.0662808	-0.159014	0.373982	0.00545289		0.62263	0.9707
Phylum	p__Cyanobacteria	0.00300948	0.00272612	0.00132195	0.00244718	0.00325327	0.00224794	0.00524149	0.00279246		0.41817	0.95031		1.04091	-0.0803666	-0.570949	-1.15412		0.85185	0.9707
Phylum	p__Euryarchaeota	0.000853179	0.000578979	0.00103361	0.000569603	0.00187039	0.000403176	2.57818e-05	0		0.16141	0.88777		-0.924045	-0.223961	-1.58557	0.00243332		0.78665	0.9707
Phylum	p__Firmicutes	0.644176	0.64573	0.605171	0.613802	0.611703	0.614773	0.64508	0.635652		0.51835	0.95031		-0.0781095	-0.0387865	0.344028	-0.0203402		0.5888	0.9707
Phylum	p__Fusobacteria	0.000771122	0.000220455	0.000459385	0.000991818	0.000269538	0.000770909	0.000819862	0.000627		0.5039	0.95031		-1.36011	1.14461	1.04168	-0.0671151		0.5199	0.9707
Phylum	p__OD1	0.00218689	0.002455	0.00182821	0.00238364	0.00232049	0.00279469	0.00154171	0.001591		0.9782	0.9782		0.836826	0.816508	0.067545	0.0559115		0.97011	0.9707
Phylum	p__Proteobacteria	0.0446805	0.0452354	0.056132	0.0490304	0.0483445	0.0460675	0.0588081	0.0554676		0.020443	0.22488		-0.18175	-0.314909	0.249271	-0.286856		0.3819	0.9707
Phylum	p__Tenericutes	0.00237431	0.00205338	0.00247506	0.00133611	0.00213057	0.00168068	0.00180216	0.00258103		0.96197	0.9782		-0.253919	-0.603785	-0.688433	0.294088		0.9707	0.9707
Phylum	p__Verrucomicrobia	0.00193603	0.00201353	0.0015282	0.00175569	0.00354159	0.0028949	0.00147215	0.00126086		0.78228	0.9782		0.797975	-0.701838	-0.593143	0.571162		0.84646	0.9707
Class	notassigned	0.0121402	0.0128336	0.0123909	0.0179859	0.00915694	0.00843387	0.01156	0.0132042		0.4116	0.93532		0.312007	0.250885	0.816309	0.252327		0.8948	0.96988
Class	p__Actinobacteria_c__Actinobacteria	0.00517487	0.00854639	0.00769896	0.0073603	0.0103309	0.00639455	0.00711794	0.0121471		0.77984	0.93532		0.210297	0.789056	-0.904097	1.10028		0.72482	0.96988
Class	p__Actinobacteria_c__Coriobacteriia	0.0461167	0.0397503	0.0445976	0.0501485	0.04334	0.0489765	0.0360615	0.0398345		0.45484	0.93532		-0.567583	-0.110041	0.445058	0.12209		0.47373	0.96988
Class	p__Bacteroidetes_c__Bacteroidia	0.236564	0.237855	0.265349	0.252189	0.263719	0.264561	0.230457	0.234843		0.77876	0.93532		-0.182147	-0.142969	0.243829	-0.052651		0.76992	0.96988
Class	p__Cyanobacteria_c__4C0d_2	0.00300928	0.00272612	0.00132186	0.00244718	0.00325303	0.00224794	0.00524125	0.00279246		0.52571	0.93532		0.925045	-0.0643217	-0.701102	-1.21223		0.87587	0.96988
Class	p__Euryarchaeota_c__Methanobacteria	0.000853133	0.000578979	0.00103354	0.000569603	0.0018703	0.000403176	2.57804e-05	0		0.090085	0.93532		-1.03991	-0.207916	-1.71572	-0.0556705		0.75654	0.96988
Class	p__Firmicutes	0.00130543	0.00120484	0.00153976	0.000897769	0.00031174	0.000248469	0.000863655	0.00108295		0.6045	0.93532		0.848913	-0.280537	0.176852	-0.00473276		0.93797	0.96988
Class	p__Firmicutes_c__Bacilli	0.027503	0.0231334	0.0246247	0.0256415	0.023395	0.0245586	0.0213048	0.0282314		0.80332	0.93532		-0.52932	-0.0311468	0.20055	0.26591		0.50698	0.96988
Class	p__Firmicutes_c__Clostridia	0.555547	0.55345	0.521575	0.532236	0.528913	0.520856	0.558082	0.55202		0.73222	0.93532		-0.209072	-0.0169715	0.186003	-0.0702111		0.62064	0.96988
Class	p__Firmicutes_c__Erysipelotrichi	0.0597993	0.0679421	0.0574127	0.0550265	0.0590712	0.0691095	0.0648149	0.0543176		0.91035	0.93532		0.049675	-0.0769882	0.334861	-0.262456		0.6459	0.96988
Class	p__Fusobacteria_c__Fusobacteriia	0.000771057	0.000220455	0.000459361	0.000991818	0.000269524	0.000770909	0.00081982	0.000627		0.48842	0.93532		-1.47597	1.16065	0.911527	-0.125219		0.51025	0.96988
Class	p__OD1_c__	0.00218677	0.002455	0.00182813	0.00238364	0.00232039	0.00279469	0.00154164	0.001591		0.93532	0.93532		0.72096	0.832552	-0.062608	-0.00219239		0.9607	0.96988
Class	p__Proteobacteria_c__Alphaproteobacteria	0.00212807	0.00133611	0.00259913	0.00300741	0.00248667	0.00388643	0.00420743	0.00322048		0.85468	0.93532		-0.0505808	-0.359544	1.49484	0.0357956		0.81363	0.96988
Class	p__Proteobacteria_c__Betaproteobacteria	0.0202377	0.0164716	0.0245498	0.0173834	0.0169943	0.0149363	0.0208823	0.0146018		0.40389	0.93532		-0.486548	-0.412185	-0.0149949	-0.618129		0.67938	0.96988
Class	p__Proteobacteria_c__Deltaproteobacteria	0.00981775	0.00635705	0.0123653	0.0116147	0.00688596	0.0104521	0.00960056	0.0134234		0.87477	0.93532		0.478091	-0.132109	0.383545	0.571332		0.96988	0.96988
Class	p__Proteobacteria_c__Gammaproteobacteria	0.0125106	0.0210706	0.0166284	0.0170248	0.0219864	0.0167927	0.0241251	0.024222		0.15069	0.93532		0.894845	0.349121	-0.423872	-0.810191		0.39006	0.96988
Class	p__Tenericutes_c__Mollicutes	0.00072655	0.00029535	0.00186085	0.000764159	0.00170389	0.00150019	0.000920385	0.00145682		0.71407	0.93532		-0.911341	-1.27823	-0.229116	0.707129		0.69979	0.96988
Class	p__Tenericutes_c__RF3	0.00167337	0.00175803	0.000637501	0.000571947	0.000450004	0.000180491	0.000902326	0.0011242		0.53335	0.93532		0.330534	0.416483	-0.41857	-0.354244		0.95405	0.96988
Class	p__Verrucomicrobia_c__Verrucomicrobiae	0.00193591	0.00201353	0.0015281	0.00175569	0.00354136	0.0028949	0.00147206	0.00126086		0.7175	0.93532		0.682109	-0.685793	-0.723296	0.513058		0.85791	0.96988
Order	c___o__	0.0021867	0.002455	0.00182807	0.00238364	0.0023203	0.00279469	0.0015415	0.001591		0.92748	0.94543		0.558816	0.835226	0.173592	-0.0259745		0.97909	0.97909
Order	c__4C0d_2_o__YS2	0.00300919	0.00272612	0.00132181	0.00244718	0.00325301	0.00224794	0.00524125	0.00279246		0.57736	0.94543		0.762902	-0.0616479	-0.464903	-1.23601		0.89503	0.97909
Order	c__Actinobacteria_o__Bifidobacteriales	0.00517459	0.00854639	0.00769858	0.0073603	0.0103307	0.00639455	0.00711773	0.0121471		0.88739	0.94543		0.0481538	0.79173	-0.667897	1.0765		0.79795	0.97909
Order	c__Alphaproteobacteria_o__RF32	0.00212795	0.00133611	0.00259899	0.00300741	0.00248659	0.00388643	0.00420726	0.00322048		0.85864	0.94543		-0.212724	-0.35687	1.73104	0.0120135		0.73305	0.97909
Order	c__Bacilli_o__Lactobacillales	0.0190063	0.0150652	0.0162431	0.0188649	0.019054	0.0200721	0.0174371	0.0193925		0.78343	0.94543		-0.811653	0.857817	0.679019	0.187486		0.27614	0.97909
Order	c__Bacilli_o__Turicibacterales	0.00850006	0.0080682	0.00838971	0.00677663	0.00434978	0.0044865	0.00387474	0.00883892		0.43302	0.82996		-0.673887	0.444859	-0.702018	1.78726		0.55889	0.97909
Order	c__Bacteroidia_o__Bacteroidales	0.236551	0.237855	0.265336	0.252189	0.263713	0.264561	0.23045	0.234843		0.50841	0.8995		-0.34429	-0.140296	0.480029	-0.0764331		0.43629	0.97909
Order	c__Betaproteobacteria_o__Burkholderiales	0.0202367	0.0164716	0.0245488	0.0173834	0.016994	0.0149363	0.0208818	0.0146018		0.15567	0.82996		-0.648691	-0.409511	0.221205	-0.641912		0.31827	0.97909
Order	c__Clostridia	0.0023435	0.000946994	0.00206473	0.00121656	0.00178119	0.000754782	0.0036195	0.00108037		0.77462	0.94543		-1.79311	-0.549393	-2.11781	-0.947309		0.80291	0.97909
Order	c__Clostridia_o__Clostridiales	0.552834	0.550103	0.518006	0.529658	0.524787	0.518826	0.553942	0.54939		0.205	0.82996		-0.37429	-0.0117874	0.427333	-0.0905798		0.13256	0.97909
Order	c__Clostridia_o__SHA_98	0.000374978	0.0024003	0.00150926	0.00136189	0.00235769	0.00127516	0.000533652	0.00154965		0.36761	0.82996		2.55864	-0.942967	0.129062	0.738112		0.38594	0.97909
Order	c__Coriobacteriia_o__Coriobacteriales	0.0461146	0.0397503	0.0445955	0.0501485	0.043339	0.0489765	0.0360603	0.0398345		0.21918	0.82996		-0.729726	-0.107367	0.681258	0.0983082		0.26475	0.97909
Order	c__Deltaproteobacteria_o__Desulfovibrionales	0.00981734	0.00635705	0.0123647	0.0116147	0.00688573	0.0104521	0.00959997	0.0134234		0.94543	0.94543		0.315948	-0.129436	0.619744	0.547549		0.96395	0.97909
Order	c__Erysipelotrichi_o__Erysipelotrichales	0.0597967	0.0679421	0.0574101	0.0550265	0.05907	0.0691095	0.0648129	0.0543176		0.63161	0.94543		-0.112468	-0.0743144	0.571061	-0.286238		0.41573	0.97909
Order	c__Fusobacteriia_o__Fusobacteriales	0.000771017	0.000220455	0.000459337	0.000991818	0.000269504	0.000770909	0.000819773	0.000627		0.41087	0.82996		-1.63812	1.16333	1.14773	-0.149001		0.45041	0.97909
Order	c__Gammaproteobacteria_o__Aeromonadales	0.00322251	0.0031879	0.00205063	0.00271675	0.00359517	0.0032465	0.0079042	0.00384447		0.029946	0.68876		1.30526	-0.50724	-0.580454	-1.87088		0.35017	0.97909
Order	c__Gammaproteobacteria_o__Enterobacteriales	0.00574889	0.0127282	0.00671202	0.00721497	0.0117277	0.00973951	0.0120186	0.010667		0.28159	0.82996		1.89319	-0.41537	0.00568316	-0.953047		0.36001	0.97909
Order	c__Gammaproteobacteria_o__Pasteurellales	0.00357177	0.00515455	0.00789091	0.00709308	0.0066749	0.00380673	0.00421231	0.00971044		0.38887	0.82996		1.2916	1.11378	-1.27215	0.844888		0.73721	0.97909
Order	c__Methanobacteria_o__Methanobacteriales	0.00085307	0.000578979	0.0010335	0.000569603	0.00187025	0.000403176	2.57798e-05	0		0.099271	0.82996		-1.20206	-0.205242	-1.47952	-0.0794527		0.80727	0.97909
Order	c__Mollicutes_o__RF39	0.00072651	0.00029535	0.00186078	0.000764159	0.00170386	0.00150019	0.000920368	0.00145682		0.74052	0.94543		-1.07348	-1.27555	0.00708323	0.683347		0.65999	0.97909
Order	c__RF3_o__ML615J_28	0.00167331	0.00175803	0.000637484	0.000571947	0.000450003	0.000180491	0.000902335	0.0011242		0.42354	0.82996		0.16839	0.419157	-0.18237	-0.378026		0.9747	0.97909
Order	c__Verrucomicrobiae_o__Verrucomicrobiales	0.00193581	0.00201353	0.00152805	0.00175569	0.00354131	0.0028949	0.00147206	0.00126086		0.73813	0.94543		0.519966	-0.683119	-0.487096	0.489276		0.91169	0.97909
Order	Notassigned	0.0134238	0.0140385	0.0139113	0.0188836	0.00944501	0.00868234	0.0124053	0.0142872		0.30059	0.82996		0.191636	0.244216	1.08038	0.270118		0.76909	0.97909
Family	Notassigned	0.0157534	0.0149855	0.0159573	0.0201002	0.0112149	0.00943712	0.0160121	0.0153676		0.77	0.99239		0.0539065	0.0530952	-0.0736833	0.213299		0.9812	0.9812
Family	o___family	0.00218645	0.002455	0.00182785	0.00238364	0.00231991	0.00279469	0.00154129	0.001591		0.90846	0.99239		0.683792	0.757395	-0.275771	0.119401		0.96076	0.9812
Family	o__Aeromonadales_Succinivibrionaceae	0.00322202	0.0031879	0.00205029	0.00271675	0.00359457	0.0032465	0.00790293	0.00384447		0.02936	0.99239		1.43024	-0.585072	-1.02982	-1.7255		0.34107	0.9812
Family	o__Bacteroidales	0.0146538	0.0114389	0.0117326	0.0155598	0.0165178	0.0129227	0.00897256	0.0110487		0.67063	0.99239		0.859061	0.328652	1.24747	0.400453		0.859	0.9812
Family	o__Bacteroidales_Bacteroidaceae	0.0895095	0.0891698	0.0972064	0.0878126	0.112244	0.0914787	0.0834711	0.0966918		0.62628	0.99239		-0.124126	-0.257901	-0.203114	0.16746		0.87448	0.9812
Family	o__Bacteroidales_Barnesiellaceae	0.00726871	0.00449119	0.0100616	0.00928476	0.00541769	0.00898941	0.010643	0.00303226		0.30811	0.99239		0.292088	0.10352	1.70003	-3.08273		0.08983	0.9812
Family	o__Bacteroidales_family	0.00268069	0.00636877	0.0041826	0.0113288	0.000239027	0.00161505	0.00409333	0.00167084		0.51776	0.99239		1.04797	1.77332	1.98388	-1.00804		0.53512	0.9812
Family	o__Bacteroidales_Odoribacteraceae	0.0188317	0.0159723	0.0319303	0.0200017	0.024778	0.019915	0.0163629	0.0121754		0.32029	0.99239		0.0517134	-0.956763	0.685273	0.00699631		0.7424	0.9812
Family	o__Bacteroidales_Paraprevotellaceae	0.00648371	0.0100636	0.0142975	0.00909736	0.00876848	0.00732273	0.00565534	0.008168		0.64757	0.99239		0.519796	-0.617896	0.498976	1.17689		0.69967	0.9812
Family	o__Bacteroidales_Porphyromonadaceae	0.0255902	0.018675	0.0234343	0.0264479	0.028723	0.0266916	0.0244069	0.030155		0.99778	0.99909		-0.610115	0.01536	0.0496617	0.305347		0.70813	0.9812
Family	o__Bacteroidales_Prevotellaceae	0.0321113	0.0527832	0.0399932	0.034134	0.0380144	0.0672272	0.0436575	0.0431684		0.98318	0.99909		-0.0291099	-0.365809	0.704898	0.146325		0.30838	0.9812
Family	o__Bacteroidales_Rikenellaceae	0.0305533	0.0239608	0.0253816	0.0319142	0.0234135	0.0248984	0.0256674	0.0202176		0.67066	0.99239		-0.472452	0.255899	0.296072	-0.180779		0.53888	0.9812
Family	o__Bacteroidales_S24	0.00887122	0.00493421	0.00710003	0.00661021	0.00559093	0.00349497	0.00750066	0.00851146		0.31569	0.99239		0.33868	-1.00988	0.373542	-0.591331		0.89896	0.9812
Family	o__Bifidobacteriales_Bifidobacteriaceae	0.0051737	0.00854639	0.00769733	0.0073603	0.0103289	0.00639455	0.00711665	0.0121471		0.73636	0.99239		0.17313	0.713898	-1.11726	1.22188		0.66509	0.9812
Family	o__Burkholderiales	0.0034657	0.00310352	0.00282598	0.00289255	0.00414288	0.00208386	0.00274011	0.00191063		0.85969	0.99239		-0.713897	0.168443	-0.832841	0.36294		0.86946	0.9812
Family	o__Burkholderiales_Alcaligenaceae	0.0143756	0.011671	0.0199127	0.0128665	0.0113133	0.0112069	0.0157646	0.010863		0.63607	0.99239		-0.292023	-0.459795	-0.0223554	-1.1926		0.51716	0.9812
Family	o__Burkholderiales_Comamonadaceae	0.000182762	0.000239093	0.00109423	0.000578979	0.000400713	0.000600075	0.000670244	0.000621406		0.82214	0.99239		-0.195012	-0.301599	0.583548	0.575052		0.89496	0.9812
Family	o__Burkholderiales_Oxalobacteraceae	0.00224477	0.001458	0.000754579	0.00104544	0.00117635	0.00104544	0.00174507	0.00120671		0.24911	0.99239		-2.44951	0.100965	-0.120951	0.0480143		0.60132	0.9812
Family	o__Clostridiales	0.0897531	0.0845708	0.101536	0.100027	0.0980875	0.103602	0.0956726	0.103512		0.90969	0.99239		-0.254848	-0.0976069	0.0784031	0.145575		0.67955	0.9812
Family	o__Clostridiales_Christensenellaceae	0.0198935	0.0233748	0.0216371	0.0173201	0.0163936	0.0187219	0.0183448	0.0297811		0.4919	0.99239		0.0560544	-0.661879	0.243281	0.661066		0.31987	0.9812
Family	o__Clostridiales_Clostridiaceae	0.00727577	0.00965043	0.0113951	0.00748219	0.0099893	0.0097817	0.0122173	0.00844958		0.57038	0.99239		0.422478	-0.93931	-0.00047412	-0.728239		0.84788	0.9812
Family	o__Clostridiales_Dehalobacteriaceae	0.0014247	0.000274253	0.00089749	0.000302382	0.000239028	0.000710246	0.000695998	0.000435758		0.67276	0.99239		-1.54403	-0.845303	-0.0165221	-1.12189		0.85307	0.9812
Family	o__Clostridiales_EtOH8	0.000513173	0.00202994	0.000810737	0.000853232	0.00461843	0.00185648	0.000448478	0.0024289		0.50425	0.99239		0.636503	-0.539484	-0.424252	1.77007		0.74031	0.9812
Family	o__Clostridiales_Eubacteriaceae	0.0025776	0.00166193	0.00205037	0.00221278	0.00456711	0.00240499	0.00302855	0.00185906		0.58084	0.99239		-1.67378	-0.283783	0.460184	-0.628128		0.78683	0.9812
Family	o__Clostridiales_family	0.00741377	0.0101614	0.00948299	0.0109045	0.0106219	0.011746	0.0118748	0.0109713		0.46896	0.99239		0.68536	-0.426918	0.378666	-0.656842		0.58085	0.9812
Family	o__Clostridiales_Lachnospiraceae	0.113583	0.113679	0.100567	0.0910099	0.0879369	0.0879368	0.109945	0.108491		0.47294	0.99239		-0.374263	-0.313567	-0.0116263	0.0616198		0.63623	0.9812
Family	o__Clostridiales_Mogibacteriaceae	0.0221089	0.0257728	0.024276	0.0278543	0.0269142	0.0320572	0.0249206	0.0212129		0.82313	0.99239		0.23626	-0.202348	0.152762	-0.515215		0.90197	0.9812
Family	o__Clostridiales_Peptococcaceae	0.00478252	0.00964106	0.0135199	0.0118187	0.00861128	0.00938087	0.00421934	0.00261713		0.98201	0.99909		0.19711	0.70734	0.347603	-1.91682		0.63962	0.9812
Family	o__Clostridiales_Ruminococcaceae	0.24643	0.232522	0.20945	0.222975	0.223115	0.209386	0.233811	0.228546		0.74478	0.99239		-0.337323	-0.0547492	-0.108865	0.000333674		0.75614	0.9812
Family	o__Clostridiales_Tissierellaceae	0.00454843	0.0040927	0.00191683	0.00646722	0.00318912	0.00191508	0.00223479	0.00208597		0.69611	0.99239		0.564916	1.8485	-1.50372	-0.898297		0.47211	0.9812
Family	o__Clostridiales_Veillonellaceae	0.0325102	0.0326713	0.020454	0.0304304	0.0304768	0.0293263	0.036517	0.0289998		0.71343	0.99239		-0.537546	0.178878	0.0318889	-0.113227		0.80133	0.9812
Family	o__Coriobacteriales_Coriobacteriaceae	0.0461078	0.0397503	0.0445888	0.0501485	0.0433321	0.0489765	0.0360551	0.0398345		0.53031	0.99239		-0.60475	-0.185199	0.231895	0.243683		0.53636	0.9812
Family	o__Desulfovibrionales_Desulfovibrionaceae	0.00981597	0.00635705	0.0123627	0.0116147	0.00688455	0.0104521	0.00959865	0.0134234		0.878	0.99239		0.440924	-0.207267	0.170382	0.692925		0.9565	0.9812
Family	o__Enterobacteriales_Enterobacteriaceae	0.00574806	0.0127282	0.00671092	0.00721497	0.0117257	0.00973951	0.0120166	0.010667		0.17559	0.99239		2.01816	-0.493201	-0.443679	-0.807672		0.31343	0.9812
Family	o__Erysipelotrichales_Erysipelotrichaceae	0.0597882	0.0679421	0.0574015	0.0550265	0.0590599	0.0691095	0.0648034	0.0543176		0.99909	0.99909		0.0125078	-0.152146	0.121698	-0.140863		0.93046	0.9812
Family	o__Fusobacteriales_Fusobacteriaceae	0.000770913	0.000220455	0.000459267	0.000991818	0.000269462	0.000770909	0.000819646	0.000627		0.53668	0.99239		-1.51314	1.08549	0.698364	-0.00362608		0.56482	0.9812
Family	o__Lactobacillales_Carnobacteriaceae	0.00331802	0.00321369	0.00206657	0.00501157	0.00390602	0.00522956	0.00610845	0.00844184		0.7725	0.99239		-0.279869	1.79327	0.268558	1.53832		0.67633	0.9812
Family	o__Lactobacillales_Lachnospiraceae	0.00519266	0.00442321	0.00300653	0.00676491	0.00422025	0.00554132	0.00394097	0.00207049		0.60449	0.99239		-1.35344	2.58484	1.13544	-0.453193		0.40637	0.9812
Family	o__Lactobacillales_Streptococcaceae	0.0105165	0.00742828	0.0112025	0.00708839	0.0109597	0.00930117	0.00741587	0.00888018		0.43703	0.99239		-0.625545	-0.263305	0.507574	1.73756		0.39571	0.9812
Family	o__Methanobacteriales_Methanobacteriaceae	0.000852916	0.000578979	0.00103327	0.000569603	0.00186988	0.000403176	2.57759e-05	0		0.085439	0.99239		-1.07708	-0.283074	-1.92888	0.0659224		0.68964	0.9812
Family	o__ML615J_28_family	0.00167303	0.00175803	0.000637399	0.000571947	0.00044995	0.000180491	0.000902224	0.0011242		0.56005	0.99239		0.293366	0.341325	-0.631732	-0.232651		0.94401	0.9812
Family	o__Pasteurellales_Pasteurellaceae	0.00357124	0.00515455	0.00788967	0.00709308	0.00667383	0.00380673	0.00421171	0.00971044		0.32732	0.99239		1.41658	1.03595	-1.72151	0.990263		0.61789	0.9812
Family	o__RF32_family	0.00212767	0.00133611	0.00259859	0.00300741	0.00248616	0.00388643	0.00420666	0.00322048		0.89627	0.99239		-0.087748	-0.434701	1.28168	0.157389		0.8572	0.9812
Family	o__RF39_family	0.000726415	0.00029535	0.00186044	0.000764159	0.00170355	0.00150019	0.000920231	0.00145682		0.68524	0.99239		-0.948509	-1.35339	-0.442279	0.828722		0.62962	0.9812
Family	o__SHA_98_family	0.000374921	0.0024003	0.00150901	0.00136189	0.00235721	0.00127516	0.000533573	0.00154965		0.37926	0.99239		2.68361	-1.0208	-0.3203	0.883487		0.30431	0.9812
Family	o__Turicibacterales_Turicibacteraceae	0.00849898	0.0080682	0.0083887	0.00677663	0.0043491	0.0044865	0.00387417	0.00883892		0.56929	0.99239		-0.548911	0.367028	-1.15138	1.93264		0.45776	0.9812
Family	o__Verrucomicrobiales_Verrucomicrobiaceae	0.00193548	0.00201353	0.00152787	0.00175569	0.00354072	0.0028949	0.00147182	0.00126086		0.66836	0.99239		0.644942	-0.760951	-0.936459	0.634651		0.81161	0.9812
Family	o__YS2_family	0.00300863	0.00272612	0.00132166	0.00244718	0.00325247	0.00224794	0.00524043	0.00279246		0.49505	0.99239		0.887878	-0.13948	-0.914265	-1.09064		0.87064	0.9812
Genus	Alcaligenaceae_g__Sutterella	0.0143694	0.011671	0.0199035	0.0128665	0.0113079	0.0112069	0.0157569	0.010863		0.65345	0.99727		-0.0656996	-0.29958	-0.021845	-1.19113		0.49299	0.99677
Genus	Bacteroidaceae	0.0012507	0.00201119	0.00260211	0.00171584	0.00167459	0.00313633	0.00116197	0.000678132		0.61077	0.99727		-0.218871	-0.769604	-0.0829813	0.0295118		0.98241	0.99677
Genus	Bacteroidaceae_g__Bacteroides	0.0882331	0.0871586	0.0945711	0.0860968	0.110523	0.0883424	0.0822858	0.0960137		0.55813	0.99727		0.095347	-0.0869146	-0.229365	0.176183		0.82549	0.99677
Genus	Barnesiellaceae	0.00252241	0.00227372	0.0030213	0.00317852	0.00198155	0.00336839	0.00413257	0.00134337		0.68437	0.99727		-0.625134	0.248277	1.72017	-3.30986		0.2405	0.99677
Genus	Barnesiellaceae_g__	0.00475716	0.00221747	0.00704976	0.00610624	0.00345007	0.00562102	0.00652105	0.00168888		0.76696	0.99727		0.960216	-0.29012	1.01837	-1.71186		0.60278	0.99677
Genus	Bifidobacteriaceae_g__Bifidobacterium	0.00517137	0.00854639	0.00769383	0.0073603	0.0103235	0.00639455	0.0071134	0.0121471		0.69487	0.99727		0.399453	0.874113	-1.11675	1.22334		0.63791	0.99677
Genus	Carnobacteriaceae_g__Granulicatella	0.0033167	0.00321369	0.00206576	0.00501157	0.00390397	0.00522956	0.00610501	0.00844184		0.76883	0.99727		-0.0535463	1.95348	0.269069	1.53979		0.67783	0.99677
Genus	Christensenellaceae_g__	0.0198851	0.0233748	0.0216266	0.0173201	0.0163856	0.0187219	0.0183358	0.0297811		0.4403	0.99727		0.282377	-0.501664	0.243792	0.662533		0.40451	0.99677
Genus	Clostridiaceae	0.00530283	0.00487796	0.00808278	0.00437868	0.00704965	0.00737905	0.00627343	0.00459222		0.6454	0.99727		-1.43319	-1.39291	1.09424	-2.28155		0.56492	0.99677
Genus	Clostridiaceae_g__Clostridium	0.00198622	0.00477248	0.0033257	0.00310352	0.0029509	0.00240265	0.0059504	0.00385736		0.97394	0.99727		1.18003	1.04531	-1.04347	0.278147		0.81118	0.99677
Genus	Comamonadaceae	0.000182685	0.000239093	0.00109376	0.000578979	0.000400519	0.000600075	0.000669938	0.000621406		0.78477	0.99727		0.0313113	-0.141384	0.584058	0.576518		0.94795	0.99677
Genus	Coriobacteriaceae	0.0144232	0.0146667	0.0175255	0.0195376	0.0166971	0.0172686	0.0126318	0.0188691		0.63737	0.99727		-0.841048	-0.508498	0.0155911	0.72381		0.6693	0.99677
Genus	Coriobacteriaceae_g__	0.0111628	0.00965278	0.00942933	0.011303	0.00842231	0.00718919	0.00779896	0.00857334		0.53995	0.99727		-0.18272	-0.762238	-0.796547	0.388643		0.66522	0.99677
Genus	Coriobacteriaceae_g__Adlercreutzia	0.007827	0.00313868	0.00486014	0.00473966	0.00925002	0.00512877	0.00315611	0.00419256		0.6544	0.99727		-2.9076	-2.53272	0.833164	1.40142		0.12508	0.99677
Genus	Coriobacteriaceae_g__Collinsella	0.00388816	0.00802132	0.00841984	0.0079721	0.00240305	0.00819244	0.00394697	0.00342676		0.17927	0.99727		-0.119637	-1.60467	2.64428	0.374125		0.19751	0.99677
Genus	Coriobacteriaceae_g__Eggerthella	0.00595585	0.00206276	0.00239837	0.0042896	0.00365164	0.00910427	0.00446747	0.00240569		0.53526	0.99727		-2.51827	2.02068	-0.439344	-1.81732		0.14517	0.99677
Genus	Coriobacteriaceae_g__Slackia	0.00286467	0.00220991	0.00196969	0.00230736	0.00293467	0.00209364	0.00407551	0.0023657		0.74733	0.99727		0.521541	-0.656184	-0.86697	0.208196		0.91466	0.99677
Genus	Dehalobacteriaceae_g__Dehalobacterium	0.00142391	0.000274253	0.000897038	0.000302382	0.000238914	0.000710246	0.000695668	0.000435758		0.73621	0.99727		-1.31771	-0.685087	-0.0160117	-1.12043		0.9027	0.99677
Genus	Desulfovibrionaceae	0.00816741	0.0043482	0.0109396	0.00974654	0.00432595	0.00809633	0.00711049	0.00987546		0.8895	0.99727		-0.322184	-0.461501	1.33176	0.997457		0.71366	0.99677
Genus	Desulfovibrionaceae_g__Bilophila	0.00163958	0.000991818	0.000292784	0.00126182	0.00178237	0.000932727	0.00128565	0.0024141		0.63269	0.99727		-0.842073	1.42651	-0.801692	1.25087		0.36657	0.99677
Genus	Desulfovibrionaceae_g__Desulfovibrio	4.91847e-05	0.00101732	0.00116164	0.000607108	0.00081274	0.00142284	0.00122636	0.0011371		0.20677	0.99727		2.47644	-0.234931	1.27143	0.108237		0.59844	0.99677
Genus	Enterobacteriaceae	0.00574501	0.0127282	0.00670755	0.00721497	0.01172	0.00973951	0.0120104	0.010667		0.17136	0.99727		2.24448	-0.332986	-0.443169	-0.806205		0.28979	0.99677
Genus	Erysipelotrichaceae	0.00295585	0.0122758	0.00628157	0.0105881	0.00609871	0.00504204	0.00453173	0.00376711		0.9504	0.99727		2.05123	-0.00465961	1.17774	0.101108		0.69344	0.99677
Genus	Erysipelotrichaceae_g__	0.0107368	0.00682055	0.00967059	0.00621087	0.00719053	0.0117218	0.00878753	0.0054221		0.67363	0.99727		-1.70027	-0.311515	0.399161	0.855091		0.7763	0.99677
Genus	Erysipelotrichaceae_g__Bulleidia	0.00799265	0.00267945	8.89974e-05	0.00256355	0.000691009	0	0.000878562	0.0006243		0.39464	0.99727		-0.495594	2.21408	-1.27849	-0.121093		0.27928	0.99677
Genus	Erysipelotrichaceae_g__Catenibacterium	0.00354627	0.0149405	0.00717631	0.00801636	0.00993964	0.0114318	0.0117577	0.0092487		0.4612	0.99727		1.14277	-0.863032	-0.23384	0.459851		0.84366	0.99677
Genus	Erysipelotrichaceae_g__cc_115	0.000796378	0.000501626	0.000107731	0.000743062	0.00245909	0.00074775	0.000267925	0.000954026		0.076591	0.99727		-0.140443	0.329169	-1.1372	0.905277		0.75474	0.99677
Genus	Erysipelotrichaceae_g__Clostridium	0.00735953	0.00796975	0.00849277	0.00758767	0.0074854	0.0101685	0.0104579	0.00620375		0.57137	0.99727		0.56645	0.161415	0.00997203	0.113996		0.98997	0.99677
Genus	Erysipelotrichaceae_g__Coprobacillus	0.00359767	0.00266752	0.00245454	0.00139939	0.00264897	0.00207682	0.0029731	0.00165021		0.73034	0.99727		-0.216698	0.135339	-1.5745	-0.759832		0.76196	0.99677
Genus	Erysipelotrichaceae_g__Eubacterium	0.0161282	0.0159723	0.0192395	0.0136611	0.0178758	0.024882	0.0202095	0.0189361		0.7063	0.99727		-0.0711084	-1.13269	0.945996	-0.702944		0.51376	0.99677
Genus	Erysipelotrichaceae_g__Holdemania	0.00568216	0.00394455	0.00392529	0.00374445	0.00375414	0.00271136	0.00424314	0.006501		0.79026	0.99727		1.69771	-1.78566	0.882507	1.68168		0.43349	0.99677
Genus	Erysipelotrichaceae_g__RFN20	0.00106574	0.000182836	3.51324e-05	0.00051569	0.0009697	0.00031879	0.000770395	0.00100817		0.2239	0.99727		0.0699232	1.48236	-0.97843	0.763881		0.35151	0.99677
Genus	EtOH8_g__	0.000512973	0.00202994	0.0008104	0.000853232	0.00461595	0.00185648	0.000448248	0.0024289		0.49732	0.99727		0.862826	-0.379269	-0.423741	1.77154		0.73739	0.99677
Genus	Eubacteriaceae_g__Anaerofustis	0.00139835	0.000297694	0.000983687	0.00110405	0.00280585	0.0010431	0.00047922	0.000288786		0.50748	0.99727		-1.01901	0.678203	0.888937	0.00136388		0.60215	0.99677
Genus	Eubacteriaceae_g__Pseudoramibacter_Eubacterium	0.00119689	0.00136423	0.00109147	0.00110873	0.00178013	0.00136189	0.00257113	0.00157028		0.68202	0.99727		-0.860388	-0.757912	-0.15456	-0.507619		0.98522	0.99677
Genus	family_g__	0.0200651	0.0275027	0.0233017	0.0327697	0.0233134	0.0252477	0.0291971	0.0243767		0.623	0.99727		0.341117	0.284795	0.0277761	-0.25478		0.67663	0.99677
Genus	Fusobacteriaceae_g__Fusobacterium	0.000770599	0.000220455	0.000459054	0.000991818	0.000269343	0.000770909	0.000819275	0.000627		0.57119	0.99727		-1.28682	1.24571	0.698875	-0.0021595		0.58513	0.99677
Genus	Lachnospiraceae	0.0825394	0.0938227	0.075272	0.0688821	0.0705829	0.0657223	0.0871806	0.0811644		0.80257	0.99727		-0.0726212	-0.0946139	-0.141457	-0.0466669		0.99677	0.99677
Genus	Lachnospiraceae_g__Anaerostipes	0.0129242	0.00318321	0.00652975	0.00458495	0.00298845	0.00202994	0.00501076	0.00683289		0.46391	0.99727		-1.8001	-2.14836	-0.499436	1.26601		0.42737	0.99677
Genus	Lachnospiraceae_g__Blautia	0.00664031	0.00428257	0.00882059	0.00701807	0.00192072	0.00365437	0.0046581	0.00480365		0.47663	0.99727		-0.460187	-0.218323	1.96162	-1.19174		0.64871	0.99677
Genus	Lachnospiraceae_g__Clostridium	0.00429081	0.00559992	0.00330011	0.00477013	0.00283648	0.00443024	0.0037848	0.00922311		0.31232	0.99727		-0.417218	1.79441	0.643791	1.5203		0.73022	0.99677
Genus	Lachnospiraceae_g__Coprococcus	0.00292057	0.0012611	0.00351078	0.000414896	0.00464718	0.00769081	0.00376675	0.00388572		0.88279	0.99727		0.058349	-1.13249	-0.126629	-2.66251		0.656	0.99677
Genus	Lachnospiraceae_g__Lachnospira	0.00387384	0.0047631	0.00152461	0.00460839	0.00469157	0.00404113	0.00457307	0.00189774		0.14772	0.99727		-0.758633	2.16248	0.0905895	-0.861325		0.22821	0.99677
Genus	Lachnospiraceae_g__Lactobacillus	0.00519041	0.00442321	0.00300501	0.00676491	0.00421839	0.00554132	0.00393919	0.00207049		0.62868	0.99727		-1.12712	2.74505	1.13595	-0.451727		0.43408	0.99677
Genus	Lachnospiraceae_g__Roseburia	0.000400472	0.000766503	0.00163697	0.000731342	0.000304475	0.000368015	0.000979075	0.000683289		0.63882	0.99727		0.157678	0.166382	0.0189558	-0.447264		0.98737	0.99677
Genus	Methanobacteriaceae_g__Methanobrevibacter	0.000852493	0.000578979	0.00103271	0.000569603	0.00186896	0.000403176	2.57634e-05	0		0.084129	0.99727		-0.850756	-0.122858	-1.92837	0.0673889		0.66377	0.99677
Genus	Mogibacteriaceae_g__	0.0220988	0.0257728	0.0242648	0.0278543	0.0269017	0.0320572	0.0249089	0.0212129		0.81244	0.99727		0.462583	-0.0421322	0.153273	-0.513749		0.86793	0.99677
Genus	Notassigned	0.123561	0.114099	0.131983	0.13858	0.129891	0.128046	0.12333	0.131839		0.91787	0.99727		-0.144696	0.130102	-0.0156331	0.151351		0.714	0.99677
Genus	Odoribacteraceae_g__Butyricimonas	0.00774112	0.00690321	0.0123054	0.0126274	0.00548512	0.00661724	0.00658772	0.00334683		0.8298	0.99727		0.568773	0.374559	1.28	-0.425492		0.89675	0.99677
Genus	Odoribacteraceae_g__Odoribacter	0.0110916	0.00906911	0.0196171	0.00737436	0.0192867	0.0132978	0.00977776	0.00882861		0.54436	0.99727		-1.11769	-1.96547	0.064526	-0.23311		0.79177	0.99677
Genus	Oxalobacteraceae_g__Oxalobacter	0.00224359	0.001458	0.000754201	0.00104544	0.00117583	0.00104544	0.0017443	0.00120671		0.28927	0.99727		-2.22319	0.261181	-0.12044	0.0494808		0.67201	0.99677
Genus	Paraprevotellaceae_g__	0.000761251	0.00199009	0.000430983	0.000972779	0.000775169	0.000583667	0.000620865	0.0019029		0.95313	0.99727		1.82689	0.337693	-0.110271	1.20252		0.67831	0.99677
Genus	Paraprevotellaceae_g__Paraprevotella	0.00213608	0.00340245	0.00431607	0.002214	0.00286189	0.00202664	0.00111563	0.00127916		0.5322	0.99727		0.727466	-1.02115	-0.107581	-0.488916		0.86792	0.99677
Genus	Paraprevotellaceae_g__Prevotella	0.00362089	0.00466465	0.00957605	0.00590699	0.00516668	0.00471387	0.0039573	0.0049893		0.8113	0.99727		0.55586	-0.868686	0.168851	1.00361		0.83423	0.99677
Genus	Pasteurellaceae_g__Haemophilus	0.00356958	0.00515455	0.00788604	0.00709308	0.00667092	0.00380673	0.00420962	0.00971044		0.30298	0.99727		1.6429	1.19616	-1.721	0.991729		0.59386	0.99677
Genus	Peptococcaceae_g__	0.00115466	0.00336273	0.00171686	0.00183955	0.000901727	0.000545909	0.00196833	0.0003715		0.99727	0.99727		0.194534	-0.126826	-0.452171	-1.78143		0.70579	0.99677
Genus	Peptococcaceae_g__Peptococcus	0.00316436	0.00219637	0.00707543	0.00573353	0.00430943	0.00546397	0.00183681	0.000420287		0.87207	0.99727		0.0440131	0.340208	0.193848	-1.33458		0.91142	0.99677
Genus	Peptococcaceae_g__rc4_4	0.000503574	0.00408333	0.00475616	0.00424507	0.00343573	0.00337074	0.000458552	0.00182554		0.68326	0.99727		1.78332	0.478908	-0.0166867	0.926761		0.90972	0.99677
Genus	Porphyromonadaceae	0.0032321	0.00140643	0.00353203	0.00134548	0.00501677	0.00553898	0.00312004	0.00487585		0.78599	0.99727		-0.976813	-1.14378	-0.0927497	1.15139		0.57979	0.99677
Genus	Porphyromonadaceae_g__Parabacteroides	0.0223583	0.0172686	0.0198987	0.0251024	0.0236995	0.0211527	0.0212822	0.0252791		0.99535	0.99727		-0.228021	0.414575	0.134938	0.174923		0.90809	0.99677
Genus	Prevotellaceae_g__Prevotella	0.0320968	0.0527832	0.0399736	0.034134	0.0379957	0.0672272	0.0436376	0.0431684		0.95819	0.99727		0.197213	-0.205593	0.705409	0.147791		0.40359	0.99677
Genus	Rikenellaceae	0.00737789	0.00983092	0.00632595	0.00823229	0.00331659	0.00531629	0.0090428	0.00721708		0.032654	0.99727		0.340256	-0.124822	-0.105754	-0.740912		0.91977	0.99677
Genus	Rikenellaceae_g__	0.0179062	0.0102736	0.0137295	0.0208145	0.0156661	0.0144253	0.0118327	0.009889		0.84088	0.99727		-0.338981	0.590972	-0.679541	-1.43685		0.72003	0.99677
Genus	Rikenellaceae_g__Alistipes	0.00526275	0.00385361	0.00531651	0.00286208	0.00442443	0.00515221	0.00478692	0.00311219		0.81929	0.99727		0.32044	-2.3209	-0.707716	0.744875		0.48014	0.99677
Genus	Ruminococcaceae	0.0567074	0.0376922	0.0340936	0.0389111	0.0454295	0.03968	0.0440929	0.0378413		0.63515	0.99727		-0.41182	0.11718	-0.195216	-0.237699		0.86455	0.99677
Genus	Ruminococcaceae_g__	0.0103775	0.00875501	0.00473569	0.011964	0.0158769	0.00946994	0.0111245	0.00810664		0.12754	0.99727		-0.765966	0.51899	-0.892612	-1.47881		0.59643	0.99677
Genus	Ruminococcaceae_g__Anaerotruncus	0.00421598	0.0121345	0.0150869	0.0165852	0.008298	0.01207	0.00429475	0.004789		0.14743	0.99727		-0.519561	-1.26441	1.43651	-1.34455		0.45666	0.99677
Genus	Ruminococcaceae_g__Butyricicoccus	0.000894738	0.000888393	0.00131399	0.00120718	0.000864199	0.000867297	0.00159737	0.00158575		0.8323	0.99727		0.455259	-0.0284519	-0.423341	0.555281		0.97269	0.99677
Genus	Ruminococcaceae_g__Ethanoligenens	0.0047175	0.0079135	0.00448986	0.00627266	0.00413589	0.00494828	0.00208672	0.00707011		0.97653	0.99727		0.893538	0.135723	-0.784466	1.79085		0.71096	0.99677
Genus	Ruminococcaceae_g__Faecalibacterium	0.0349795	0.0486671	0.0378216	0.0290451	0.0336078	0.0306835	0.0428219	0.039458		0.85525	0.99727		0.763821	-0.441496	-0.708363	0.356473		0.57678	0.99677
Genus	Ruminococcaceae_g__Gemmiger	0.00252961	0.00248234	0.00129983	0.00497172	0.00656921	0.00444431	0.00549762	0.00299358		0.77371	0.99727		0.275917	3.22528	-0.840167	-0.245119		0.46087	0.99677
Genus	Ruminococcaceae_g__Oscillospira	0.0566822	0.050043	0.0418108	0.0621523	0.0540133	0.0478818	0.058711	0.062958		0.73911	0.99727		-0.187712	0.577444	-0.319868	0.135711		0.36631	0.99677
Genus	Ruminococcaceae_g__Ruminococcus	0.0752616	0.0639455	0.0687461	0.0518667	0.054263	0.0593325	0.0635109	0.063747		0.52036	0.99727		-0.252842	-0.300167	0.0808924	0.0945101		0.49273	0.99677
Genus	S24_g__	0.00886715	0.00493421	0.00709673	0.00661021	0.00558824	0.00349497	0.00749736	0.00851146		0.3231	0.99727		0.565003	-0.849661	0.374052	-0.589865		0.90168	0.99677
Genus	Streptococcaceae_g__Lactococcus	0.00137727	0.00111108	0.00256924	0.00100325	0.00146625	0.00145565	0.00181893	0.0017224		0.84124	0.99727		-0.76818	-2.27261	1.13128	0.655284		0.11765	0.99677
Genus	Streptococcaceae_g__Streptococcus	0.00914622	0.0063172	0.00863768	0.00608514	0.00949985	0.00784552	0.00561144	0.00715778		0.56684	0.99727		-0.000336939	0.34139	1.03029	2.29115		0.5774	0.99677
Genus	Succinivibrionaceae	0.00202806	0.00110639	0.000915836	0.00159161	0.00091586	0.000492249	0.00468916	0.000376454		0.3698	0.99727		0.0121996	-0.436632	-0.695618	-2.68972		0.62284	0.99677
Genus	Succinivibrionaceae_g__Succinivibrio	0.00121802	0.00208151	0.00115929	0.00112514	0.0027004	0.00275425	0.00322784	0.00346801		0.081676	0.99727		2.43502	0.055635	-0.355926	-0.229155		0.45927	0.99677
Genus	Tissierellaceae_g__Finegoldia	0.00413631	0.00242609	0.00134677	0.00198306	0.00205165	0.00118843	0.00128571	0.00174561		0.37492	0.99727		-0.286173	-0.545615	-1.30693	-0.0684067		0.9483	0.99677
Genus	Tissierellaceae_g__WAL_1855D	0.000430913	0.00166662	0.000587906	0.00448416	0.00115701	0.000726654	0.000968611	0.000340355		0.38272	0.99727		2.53582	2.38397	-1.18892	-1.25005		0.14244	0.99677
Genus	Turicibacteraceae_g__Turicibacter	0.00849535	0.0080682	0.00838511	0.00677663	0.00434684	0.0044865	0.00387224	0.00883892		0.63371	0.99727		-0.322588	0.527243	-1.15087	1.9341		0.46269	0.99677
Genus	Veillonellaceae	0.00241718	0.00285739	0.00382723	0.0022831	2.57634e-05	0.0021237	0.00171349	0.00276925		0.049713	0.99727		0.201815	0.532199	2.17907	1.18489		0.78479	0.99677
Genus	Veillonellaceae_g__Acidaminococcus	0.0032299	0.00416537	0.00317132	0.00233936	0.00185506	0.00384189	0.00196837	0.00330299		0.3429	0.99727		0.884105	-1.37041	1.51048	-1.10883		0.3255	0.99677
Genus	Veillonellaceae_g__Dialister	0.00492042	0.00578041	0.00486444	0.00564212	0.00419244	0.00584136	0.00852012	0.0054792		0.79258	0.99727		-0.0875124	-0.0703752	-1.94075	-0.96433		0.79717	0.99677
Genus	Veillonellaceae_g__Megasphaera	0.012626	0.0130516	0.00238187	0.0153394	0.0132521	0.00653285	0.0158756	0.00916381		0.061718	0.99727		-1.1146	4.17565	-0.67	-0.554562		0.14708	0.99677
Genus	Veillonellaceae_g__Mitsuokella	0.000641783	0.00114624	0.000768141	0.000604764	0.000398202	0.000452401	0.000589975	0.00104685		0.83657	0.99727		0.284977	0.429405	-0.0168926	0.33333		0.99308	0.99677
Genus	Veillonellaceae_g__Phascolarctobacterium	0.00292788	0.00338246	0.00167698	0.00291365	0.00670746	0.00709777	0.00395174	0.00258876		0.93225	0.99727		-1.65075	-0.0439678	1.13884	-0.260285		0.66845	0.99677
Genus	Veillonellaceae_g__Veillonella	0.00579453	0.00228779	0.00383873	0.00130798	0.00411778	0.00343637	0.00396006	0.00464894		0.94452	0.99727		0.139804	-1.85594	-0.599851	2.26604		0.43195	0.99677
Genus	Verrucomicrobiaceae_g__Akkermansia	0.00193465	0.00201353	0.00152715	0.00175569	0.00353916	0.0028949	0.00147121	0.00126086		0.68071	0.99727		0.871265	-0.600736	-0.935948	0.636118		0.79126	0.99677
Species	g___s__	0.128174	0.126686	0.123765	0.144621	0.128985	0.130945	0.128934	0.122262		0.87507	0.99625		-0.0981492	0.297638	0.0108654	-0.135872		0.68001	0.99286
Species	g__Acidaminococcus_s__	0.00322904	0.00416537	0.00317065	0.00233936	0.00185472	0.00384189	0.00196798	0.00330299		0.29037	0.99625		0.807939	-1.33399	1.53452	-1.19412		0.31404	0.99286
Species	g__Adlercreutzia_s__	0.00782502	0.00313868	0.00485905	0.00473966	0.0092483	0.00512877	0.00315545	0.00419256		0.61384	0.99625		-2.98377	-2.49631	0.857196	1.31613		0.13222	0.99286
Species	g__Akkermansia_s__muciniphila	0.00193421	0.00201353	0.00152685	0.00175569	0.00353848	0.0028949	0.00147094	0.00126086		0.69767	0.99625		0.795099	-0.564321	-0.911916	0.55083		0.81749	0.99286
Species	g__Alistipes	0.00069082	0.000379735	0.00127851	0.000147675	0.000557412	0.00115561	0.000909327	0.000489905		0.37438	0.99625		-1.55118	-2.6829	0.744544	-0.618309		0.25966	0.99286
Species	g__Alistipes_s__finegoldii	0.00181716	0.0016338	0.00293638	0.00173694	0.00214037	0.00197837	0.00176188	0.00123766		1	1		-0.618929	-0.42506	-0.462782	0.566062		0.94797	0.99286
Species	g__Alistipes_s__indistinctus	0.00278626	0.00184008	0.00113558	0.000977467	0.001768	0.00201822	0.00215328	0.00138463		0.73909	0.99625		0.150638	-0.793612	-0.678962	0.226607		0.93632	0.99286
Species	g__Anaerofustis_s__	0.00139801	0.000297694	0.00098331	0.00110405	0.00280519	0.0010431	0.000479061	0.000288786		0.49222	0.99625		-1.09517	0.714617	0.912969	-0.0839241		0.57766	0.99286
Species	g__Anaerostipes_s__	0.0129198	0.00318321	0.00652813	0.00458495	0.00298783	0.00202994	0.00500944	0.00683289		0.42859	0.99625		-1.87626	-2.11195	-0.475404	1.18072		0.44827	0.99286
Species	g__Anaerotruncus_s__	0.00421495	0.0121345	0.0150831	0.0165852	0.00829628	0.01207	0.00429371	0.004789		0.13331	0.99625		-0.595727	-1.228	1.46054	-1.42984		0.43084	0.99286
Species	g__Bacteroides	0.0239942	0.0191445	0.014506	0.0156009	0.028353	0.0184618	0.0161394	0.0168852		0.18395	0.99625		-0.396377	0.219276	-0.867404	-1.34832		0.54061	0.99286
Species	g__Bacteroides_s__	0.0425005	0.0350974	0.0417467	0.0409059	0.0465674	0.0339511	0.0359292	0.0444189		0.68968	0.99625		0.43947	0.13116	-0.311693	0.0920084		0.81957	0.99286
Species	g__Bacteroides_s__acidifaciens	0.00324304	0.00331682	0.00232743	0.00484045	0.00331788	0.00152597	0.0037397	0.00102107		0.92206	0.99625		-0.763692	1.60094	-0.792542	-0.387492		0.7739	0.99286
Species	g__Bacteroides_s__caccae	0.00611791	0.00562805	0.00409293	0.00521081	0.00540194	0.00602654	0.00797429	0.00499446		0.24868	0.99625		-0.502333	-0.852055	0.81647	-1.97954		0.60659	0.99286
Species	g__Bacteroides_s__eggerthii	0.000297421	0.000426616	0.00038401	0.000379735	0.00074459	0.00147909	0.000522843	0.00108553		0.74546	0.99625		-0.0400853	0.127928	0.807646	1.01251		0.90712	0.99286
Species	g__Bacteroides_s__fragilis	0.00237212	0.00640159	0.00375358	0.00359108	0.00622558	0.00339652	0.00361612	0.00325916		0.41817	0.99625		0.459023	-0.44289	-1.33416	-0.0744286		0.84673	0.99286
Species	g__Bacteroides_s__ovatus	0.00624995	0.00765799	0.0187108	0.00640627	0.00791527	0.0139893	0.00901282	0.017928		0.37092	0.99625		-1.35911	-1.43764	1.55969	0.983888		0.46035	0.99286
Species	g__Bacteroides_s__uniformis	0.00349862	0.00949338	0.00907493	0.00917225	0.0120236	0.00951213	0.00539057	0.0064126		0.28928	0.99625		0.715609	-0.924478	-0.499493	0.798632		0.79022	0.99286
Species	g__Bifidobacterium_s__	0.00093197	0.00373864	0.000192038	0.00165255	0.00141194	0.0016996	0.00138072	0.005372		0.62159	0.99625		3.79415	2.56597	1.80693	1.84413		0.69804	0.99286
Species	g__Bifidobacterium_s__adolescentis	0.00025053	0.000290662	0.000412122	0.000733686	0.000744585	7.03214e-05	0.000991749	0.00179976		0.76474	0.99625		-0.448199	1.51436	-1.28808	0.455587		0.46818	0.99286
Species	g__Bifidobacterium_s__bifidum	0.00141895	0.00192212	0.00256138	0.0026558	0.00537121	0.00297694	0.00307798	0.00179718		0.37864	0.99625		-0.301991	1.37269	-0.534945	-2.15409		0.41828	0.99286
Species	g__Bifidobacterium_s__longum	0.0026318	0.00259636	0.00459176	0.00231818	0.00284721	0.00164715	0.00171539	0.003173		0.74819	0.99625		-1.93377	-0.902973	-0.790541	2.13797		0.449	0.99286
Species	g__Bilophila_s__	0.00163923	0.000991818	0.000292737	0.00126182	0.00178205	0.000932727	0.00128536	0.0024141		0.63324	0.99625		-0.91824	1.46292	-0.77766	1.16558		0.35439	0.99286
Species	g__Blautia	0.00663842	0.00428257	0.00881829	0.00701807	0.00192045	0.00365437	0.00465687	0.00480365		0.4304	0.99625		-0.536353	-0.181909	1.98566	-1.27703		0.60556	0.99286
Species	g__Bulleidia_s__p_1630_c5	0.00798988	0.00267945	8.89719e-05	0.00256355	0.00069084	0	0.000878302	0.0006243		0.36868	0.99625		-0.57176	2.25049	-1.25446	-0.206381		0.27277	0.99286
Species	g__Butyricicoccus_s__pullicaecorum	0.00089441	0.000888393	0.00131367	0.00120718	0.00086396	0.000867297	0.00159694	0.00158575		0.84237	0.99625		0.379093	0.00796256	-0.399309	0.469993		0.98229	0.99286
Species	g__Butyricimonas_s__	0.0077388	0.00690321	0.0123018	0.0126274	0.00548393	0.00661724	0.0065858	0.00334683		0.83388	0.99625		0.492607	0.410973	1.30404	-0.51078		0.88023	0.99286
Species	g__Catenibacterium_s__	0.00354532	0.0149405	0.00717456	0.00801636	0.0099376	0.0114318	0.011755	0.0092487		0.50506	0.99625		1.0666	-0.826617	-0.209808	0.374563		0.86921	0.99286
Species	g__cc_115_s__	0.000796151	0.000501626	0.000107699	0.000743062	0.0024586	0.00074775	0.000267863	0.000954026		0.087247	0.99625		-0.216609	0.365583	-1.11317	0.819989		0.766	0.99286
Species	g__Clostridium	0.00428957	0.00559992	0.00329942	0.00477013	0.00283597	0.00443024	0.00378389	0.00922311		0.27653	0.99625		-0.493384	1.83083	0.667823	1.43501		0.69589	0.99286
Species	g__Clostridium_s__	0.00198555	0.00477248	0.00332487	0.00310352	0.00295016	0.00240265	0.00594918	0.00385736		0.98248	1		1.10387	1.08173	-1.01944	0.192859		0.82194	0.99286
Species	g__Clostridium_s__ramosum	0.00420324	0.00298162	0.00586093	0.00362389	0.00239309	0.00501391	0.00661953	0.00221489		0.96057	1		-0.4803	-0.257307	0.0142714	-1.53013		0.92753	0.99286
Species	g__Clostridium_s__saccharogumia	0.000538592	0.00125406	0.000236497	0.00158692	0.00122003	0.00109701	0.000662043	0.000291365		0.32617	0.99625		1.2211	1.15945	-0.993736	-0.246144		0.52982	0.99286
Species	g__Clostridium_s__spiroforme	0.00265301	0.00373406	0.00242822	0.00237686	0.00389387	0.00405754	0.00320682	0.0036975		0.37274	0.99625		1.60954	-0.699992	-0.322436	0.669954		0.71135	0.99286
Species	g__Collinsella_s__	0.00303266	0.00151191	0.00257098	0.00770956	0.00202777	0.00602185	0.0025009	0.00105201		0.96484	1		-0.42691	0.799465	1.83803	-0.318332		0.49376	0.99286
Species	g__Collinsella_s__stercoris	0.000880356	0.00650941	0.00586804	0.000262533	0.000398087	0.00217059	0.00147067	0.00237475		0.09968	0.99625		1.23258	-3.45217	1.45549	1.02559		0.061887	0.99286
Species	g__Coprobacillus_s__	0.00359679	0.00266752	0.00245386	0.00139939	0.00264831	0.00207682	0.00297228	0.00165021		0.71931	0.99625		-0.292865	0.171754	-1.55046	-0.84512		0.76542	0.99286
Species	g__Coprococcus	0.00260393	0.000389111	0.00290812	0.000135955	0.00364416	0.00517331	0.00344135	0.00345254		0.77974	0.99625		-1.51936	-1.47163	0.988193	-2.73954		0.38167	0.99286
Species	g__Coprococcus_s__eutactus	0.000339537	0.000871985	0.00062052	0.000278941	0.00102337	0.0025175	0.000347781	0.00043318		0.42379	0.99625		1.12588	-1.00654	-0.181054	0.0236047		0.64805	0.99286
Species	g__Dehalobacterium_s__	0.00142343	0.000274253	0.000896774	0.000302382	0.000238873	0.000710246	0.00069547	0.000435758		0.69566	0.99625		-1.39388	-0.648673	0.00802051	-1.20571		0.88573	0.99286
Species	g__Desulfovibrio_s__D168	4.91746e-05	0.00101732	0.00116131	0.000607108	0.000812598	0.00142284	0.00122609	0.0011371		0.22117	0.99625		2.40028	-0.198516	1.29547	0.022949		0.61459	0.99286
Species	g__Dialister_s__	0.00491888	0.00578041	0.00486329	0.00564212	0.0041915	0.00584136	0.00851787	0.0054792		0.83777	0.99625		-0.163679	-0.0339608	-1.91672	-1.04962		0.81712	0.99286
Species	g__Eggerthella	0.00239294	0.00095637	0.000634565	0.00138767	0.000629884	0.000124234	0.00117186	0.000874094		0.20433	0.99625		-1.95154	1.3403	-0.759223	-1.16769		0.29937	0.99286
Species	g__Eggerthella_s__lenta	0.0035776	0.00110639	0.00178421	0.00290193	0.00304201	0.00898004	0.00331239	0.0015316		0.9193	0.99625		-1.52995	0.934535	-0.667298	-1.93141		0.727	0.99286
Species	g__Ethanoligenens_s__	0.00471579	0.0079135	0.00448853	0.00627266	0.00413461	0.00494828	0.00208622	0.00707011		0.97407	1		0.817371	0.172137	-0.760434	1.70557		0.74472	0.99286
Species	g__Eubacterium_s__	0.000824283	0.000454745	0.000805379	0.0014955	0.000154561	0.00123531	0.000283373	7.4775e-05		0.88196	0.99625		-0.65928	0.256548	0.882347	-0.344845		0.78536	0.99286
Species	g__Eubacterium_s__biforme	0.0090874	0.00871281	0.0106116	0.00739781	0.0100506	0.011521	0.0142211	0.0103009		0.61645	0.99625		-1.07575	-2.98804	-0.0976956	0.137168		0.47411	0.99286
Species	g__Eubacterium_s__dolichum	0.00623811	0.00680476	0.00784401	0.00476779	0.00769522	0.0121257	0.00573136	0.00856045		0.9004	0.99625		1.01629	-0.705962	1.21588	0.161907		0.80201	0.99286
Species	g__Faecalibacterium_s__prausnitzii	0.0349687	0.0486671	0.0378127	0.0290451	0.0336007	0.0306835	0.0428111	0.039458		0.8467	0.99625		0.687655	-0.405082	-0.68433	0.271185		0.61322	0.99286
Species	g__Finegoldia_s__	0.00413525	0.00242609	0.00134643	0.00198306	0.0020512	0.00118843	0.00128542	0.00174561		0.33923	0.99625		-0.362339	-0.5092	-1.2829	-0.153695		0.9602	0.99286
Species	g__Fusobacterium_s__	0.000770387	0.000220455	0.000458906	0.000991818	0.000269268	0.000770909	0.000819011	0.000627		0.52512	0.99625		-1.36298	1.28212	0.722907	-0.0874475		0.55	0.99286
Species	g__Gemmiger_s__formicilis	0.00252886	0.00248234	0.00129947	0.00497172	0.00656741	0.00444431	0.00549611	0.00299358		0.80254	0.99625		0.199751	3.26169	-0.816135	-0.330407		0.45506	0.99286
Species	g__Granulicatella_s__	0.00331549	0.00321369	0.00206515	0.00501157	0.00390298	0.00522956	0.00610365	0.00844184		0.76633	0.99625		-0.129713	1.9899	0.293101	1.4545		0.67	0.99286
Species	g__Haemophilus_s__parainfluenzae	0.0035688	0.00515455	0.00788442	0.00709308	0.00666962	0.00380673	0.00420862	0.00971044		0.33125	0.99625		1.56673	1.23258	-1.69697	0.906441		0.60232	0.99286
Species	g__Holdemania_s__	0.00568036	0.00394455	0.00392421	0.00374445	0.00375291	0.00271136	0.00424213	0.006501		0.79715	0.99625		1.62155	-1.74925	0.906539	1.5964		0.47208	0.99286
Species	g__Lachnospira_s__	0.00387278	0.0047631	0.00152421	0.00460839	0.00469066	0.00404113	0.00457185	0.00189774		0.14791	0.99625		-0.834799	2.19889	0.114622	-0.946613		0.21948	0.99286
Species	g__Lactobacillus_s__delbrueckii	0.00344205	0.00246594	0.0011191	0.00393565	0.00223611	0.00342465	0.0015222	0.000152128		0.61628	0.99625		-0.394017	2.95845	0.284377	-1.97584		0.22814	0.99286
Species	g__Lactobacillus_s__helveticus	0.00146367	0.00116499	0.00170716	0.00141815	0.0016113	0.0013197	0.00190337	0.00102622		0.89031	0.99625		-0.49927	-0.320572	0.237533	0.836882		0.92385	0.99286
Species	g__Lactobacillus_s__ruminis	0.000334839	0.000792287	0.000227168	0.00141112	0.000416887	0.000796975	0.000558958	0.000892144		0.89018	0.99625		0.146929	2.51263	0.374949	0.698464		0.56946	0.99286
Species	g__Lactococcus_s__	0.00137688	0.00111108	0.00256852	0.00100325	0.00146593	0.00145565	0.00181843	0.0017224		0.84333	0.99625		-0.844346	-2.2362	1.15531	0.569996		0.13387	0.99286
Species	g__Megasphaera_s__	0.0126225	0.0130516	0.00238126	0.0153394	0.0132489	0.00653285	0.0158711	0.00916381		0.062472	0.99625		-1.19076	4.21206	-0.645967	-0.63985		0.14024	0.99286
Species	g__Methanobrevibacter_s__	0.000852301	0.000578979	0.00103248	0.000569603	0.00186855	0.000403176	2.5757e-05	0		0.083882	0.99625		-0.926922	-0.0864436	-1.90434	-0.017899		0.68349	0.99286
Species	g__Mitsuokella	0.000641564	0.00114624	0.000767975	0.000604764	0.000398092	0.000452401	0.000589788	0.00104685		0.79624	0.99625		0.208811	0.465819	0.00713957	0.248042		0.99369	0.99369
Species	g__Odoribacter_s__	0.0110892	0.00906911	0.019612	0.00737436	0.0192831	0.0132978	0.00977605	0.00882861		0.5678	0.99625		-1.19385	-1.92906	0.0885582	-0.318398		0.80211	0.99286
Species	g__Oscillospira_s__	0.0566662	0.050043	0.0418004	0.0621523	0.0540016	0.0478818	0.0586972	0.062958		0.61852	0.99625		-0.263878	0.613858	-0.295836	0.0504227		0.30179	0.99286
Species	g__Oxalobacter_s__formigenes	0.00224301	0.001458	0.000754058	0.00104544	0.0011756	0.00104544	0.00174387	0.00120671		0.25745	0.99625		-2.29935	0.297595	-0.0964081	-0.0358071		0.65727	0.99286
Species	g__Parabacteroides_s__	0.00181003	0.00343273	0.00346311	0.00441636	0.00618604	0.00261773	0.00552426	0.0048085		0.51384	0.99625		2.26741	-0.964687	-1.1292	0.844249		0.30249	0.99286
Species	g__Parabacteroides_s__distasonis	0.0196946	0.0133587	0.0152547	0.0198166	0.0161167	0.0165232	0.0149822	0.0193616		0.41523	0.99625		-0.614165	0.963793	1.00469	-0.186556		0.56076	0.99286
Species	g__Parabacteroides_s__gordonii	0.000873387	0.000478185	0.00119417	0.000871985	0.0014121	0.00201119	0.000795982	0.00111131		0.85389	0.99625		-0.0755184	-1.44674	0.283906	0.758184		0.74855	0.99286
Species	g__Paraprevotella_s__	0.00213553	0.00340245	0.00431499	0.002214	0.00286132	0.00202664	0.00111537	0.00127916		0.52306	0.99625		0.6513	-0.98474	-0.0835484	-0.574204		0.88613	0.99286
Species	g__Peptococcus_s__	0.00316369	0.00219637	0.00707292	0.00573353	0.00430838	0.00546397	0.00183634	0.000420287		0.89497	0.99625		-0.0321533	0.376622	0.21788	-1.41986		0.89811	0.99286
Species	g__Phascolarctobacterium_s__	0.00292719	0.00338246	0.00167656	0.00291365	0.00670616	0.00709777	0.0039509	0.00258876		0.90497	0.99625		-1.72691	-0.00755341	1.16287	-0.345573		0.62241	0.99286
Species	g__Prevotella	0.000604116	0.00211198	0.00101389	0.00100794	0.001206	0.00214011	0.00196546	0.00157028		0.68834	0.99625		-0.0752422	-0.315681	1.16558	-1.11461		0.77502	0.99286
Species	g__Prevotella_s__	0.0250914	0.0249992	0.0230399	0.0220879	0.0197205	0.0263564	0.0245108	0.0214888		0.35962	0.99625		-0.40326	-0.036368	0.365392	-0.0996582		0.62737	0.99286
Species	g__Prevotella_s__copri	0.00938958	0.0297694	0.0244816	0.0163052	0.0211303	0.0428585	0.0180002	0.0225743		0.33818	0.99625		0.727417	-0.625545	1.3048	0.489755		0.27201	0.99286
Species	g__Prevotella_s__stercorea	0.000643916	0.000567259	0.00102561	0.000639924	0.00111712	0.000586011	0.00312173	0.0025243		0.89851	0.99625		-0.659675	-1.06214	-0.731492	-0.0390434		0.956	0.99286
Species	g__Pseudoramibacter_Eubacterium_s__	0.00119655	0.00136423	0.00109126	0.00110873	0.00177975	0.00136189	0.00257049	0.00157028		0.65106	0.99625		-0.936554	-0.721497	-0.130528	-0.592907		0.9809	0.99286
Species	g__rc4_4_s__	0.00050341	0.00408333	0.00475506	0.00424507	0.00343501	0.00337074	0.000458412	0.00182554		0.70256	0.99625		1.70715	0.515323	0.00734547	0.841473		0.92576	0.99286
Species	g__RFN20_s__	0.00106552	0.000182836	3.51231e-05	0.00051569	0.000969494	0.00031879	0.000770221	0.00100817		0.25042	0.99625		-0.00624313	1.51877	-0.954398	0.678593		0.35675	0.99286
Species	g__Roseburia	0.000400379	0.000766503	0.00163661	0.000731342	0.000304405	0.000368015	0.000978898	0.000683289		0.60954	0.99625		0.0815119	0.202796	0.042988	-0.532552		0.98211	0.99286
Species	g__Ruminococcus	0.00544868	0.00533505	0.00682786	0.00590465	0.00513952	0.0057476	0.00909188	0.00903489		0.53794	0.99625		1.99861	0.779701	1.19468	0.0155427		0.75339	0.99286
Species	g__Ruminococcus_s__	0.0589066	0.0470684	0.0478562	0.0394948	0.0389979	0.0397058	0.0404066	0.0422144		0.054094	0.99625		-0.39498	-0.187468	-0.0234024	0.0887142		0.62058	0.99286
Species	g__Ruminococcus_s__bromii	0.00147042	0.00406926	0.00552843	0.00201588	0.0030979	0.00451463	0.00418051	0.00447877		0.0065992	0.62032		4.27915	-3.63129	-0.192142	0.0161199		0.003336	0.31358
Species	g__Ruminococcus_s__callidus	0.00945301	0.00747282	0.00852807	0.00445134	0.00703716	0.00936446	0.00982923	0.00801898		0.49956	0.99625		0.589379	-0.917262	1.48266	-0.454002		0.72083	0.99286
Species	g__Slackia_s__	0.00286378	0.00220991	0.00196919	0.00230736	0.00293399	0.00209364	0.00407457	0.0023657		0.7882	0.99625		0.445374	-0.619769	-0.842938	0.122908		0.9296	0.99286
Species	g__Streptococcus	0.000196665	0.000949873	0.000412096	0.00108545	0.000613516	0.000721818	0.000618176	0.000472		0.65132	0.99625		2.19261	0.467679	-1.30839	-0.623688		0.2239	0.99286
Species	g__Streptococcus_s__	0.00897068	0.00536786	0.00824449	0.00499985	0.00890299	0.00712355	0.0050101	0.00668592		0.4921	0.99625		-1.40352	0.296086	1.68228	1.63347		0.42255	0.99286
Species	g__Succinivibrio_s__	0.0012177	0.00208151	0.00115899	0.00112514	0.00269975	0.00275425	0.0032271	0.00346801		0.090373	0.99625		2.35886	0.0920495	-0.331894	-0.314443		0.48187	0.99286
Species	g__Sutterella_s__	0.0143654	0.011671	0.0198986	0.0128665	0.0113056	0.0112069	0.0157528	0.010863		0.60524	0.99625		-0.141866	-0.263165	0.00218716	-1.27642		0.4099	0.99286
Species	g__Turicibacter_s__	0.00849248	0.0080682	0.0083828	0.00677663	0.00434562	0.0044865	0.00387129	0.00883892		0.59209	0.99625		-0.398754	0.563658	-1.12684	1.84882		0.50114	0.99286
Species	g__Veillonella	0.00167439	0.000843856	0.000786748	0.000213308	0.000482439	0.00133376	0.000839799	0.00119124		0.99466	1		0.649825	-1.16981	0.440097	0.626253		0.75733	0.99286
Species	g__Veillonella_s__dispar	0.0041403	0.00144393	0.00307217	0.00109467	0.00365575	0.00210261	0.00314003	0.0034577		0.9523	1		-0.374398	-1.2539	-0.288031	2.27207		0.46419	0.99286
Species	g__WAL_1855D_s__	0.000430778	0.00166662	0.000587807	0.00448416	0.00115677	0.000726654	0.00096836	0.000340355		0.4426	0.99625		2.45965	2.42038	-1.16489	-1.33534		0.13907	0.99286
Species	Notassigned	0.318208	0.314236	0.312026	0.316765	0.30494	0.30155	0.321511	0.316497		0.71023	0.99625		-0.12672	0.0991876	-0.00758014	-0.0447979		0.81063	0.99286

## Sheet: Supp. Table.6
SUPP. TABLE.6
Linear discriminatory analysis (LDA) effect size (LEfSe) for each treatment (pre-post)
	Placebo				Saccharin				Lactisole				Sac + Lac
Taxa	*size effect (log10)	p value	FDR		*size effect (log10)	p value	FDR		*size effect (log10)	p value	FDR		*size effect (log10)	p value	FDR
k__Bacteria.p__Firmicutes.c__Clostridia.o__Clostridiales.Veillonellaceae.g__Dialister.s__		>0.05				>0.05				>0.05				>0.05
k__Bacteria.p__Firmicutes.c__Clostridia.o__Clostridiales		>0.05				>0.05				>0.05				>0.05
k__Bacteria.p__Fusobacteria.c__Fusobacteriia.o__Fusobacteriales.Fusobacteriaceae.g__Fusobacterium.s__		>0.05				>0.05				>0.05				>0.05
k__Bacteria.p__Bacteroidetes.c__Bacteroidia.o__Bacteroidales.family.g__.s__		>0.05				>0.05				>0.05				>0.05
k__Bacteria.p__Firmicutes.c__Erysipelotrichi.o__Erysipelotrichales.Erysipelotrichaceae.g__RFN20.s__		>0.05				>0.05				>0.05				>0.05
k__Bacteria.p__Firmicutes.c__Clostridia.o__Clostridiales.Lachnospiraceae.g__Roseburia		>0.05				>0.05				>0.05				>0.05
k__Bacteria.p__Firmicutes.c__Erysipelotrichi.o__Erysipelotrichales		>0.05				>0.05				>0.05				>0.05
k__Bacteria.p__Firmicutes.c__Clostridia.o__Clostridiales.Veillonellaceae.g__Megasphaera.s__		>0.05			5.69032	0.0301073	>0.05			>0.05				>0.05
k__Bacteria.p__Firmicutes.c__Erysipelotrichi.o__Erysipelotrichales.Erysipelotrichaceae.g___Eubacterium_.s__biforme		>0.05				>0.05				>0.05				>0.05
k__Bacteria.p__Cyanobacteria.c__4C0d_2.o__YS2.family		>0.05				>0.05				>0.05				>0.05
k__Bacteria.p__Firmicutes.c__Clostridia.o__Clostridiales.Tissierellaceae		>0.05				>0.05				>0.05				>0.05
k__Bacteria.p__Firmicutes.c__Clostridia.o__Clostridiales.Ruminococcaceae.g__Butyricicoccus		>0.05				>0.05				>0.05				>0.05
k__Bacteria.p__Firmicutes.c__Erysipelotrichi.o__Erysipelotrichales.Erysipelotrichaceae.g__		>0.05				>0.05				>0.05				>0.05
k__Bacteria.p__Firmicutes.c__Clostridia.o__Clostridiales.EtOH8.g__		>0.05				>0.05				>0.05				>0.05
k__Bacteria.p__Firmicutes.c__Clostridia.o__SHA_98		>0.05				>0.05				>0.05				>0.05
k__Bacteria.p__Firmicutes.c__Clostridia.o__Clostridiales.Veillonellaceae.g__Veillonella.s__dispar		>0.05				>0.05				>0.05				>0.05
k__Bacteria.p__Firmicutes.c__Clostridia.o__Clostridiales.Lachnospiraceae.g__Coprococcus.s__eutactus		>0.05				>0.05				>0.05				>0.05
k__Bacteria.p__Bacteroidetes.c__Bacteroidia.o__Bacteroidales.Bacteroidaceae.g__Bacteroides.s__ovatus		>0.05				>0.05				>0.05				>0.05
k__Bacteria.p__Actinobacteria.c__Coriobacteriia.o__Coriobacteriales.Coriobacteriaceae.g__Eggerthella.		>0.05				>0.05				>0.05				>0.05
k__Bacteria.p__Actinobacteria.c__Coriobacteriia.o__Coriobacteriales.Coriobacteriaceae.g__Collinsella.s__stercoris		>0.05			5.38283	0.0343919	>0.05			>0.05				>0.05
k__Bacteria.p__Firmicutes.c__Clostridia.o__Clostridiales.Lachnospiraceae		>0.05				>0.05				>0.05				>0.05
k__Bacteria.p__Bacteroidetes.c__Bacteroidia.o__Bacteroidales.Porphyromonadaceae.g__Parabacteroides.s__distasonis		>0.05				>0.05				>0.05				>0.05
k__Bacteria.p__Bacteroidetes.c__Bacteroidia.o__Bacteroidales.Odoribacteraceae.g__Odoribacter		>0.05				>0.05				>0.05				>0.05
k__Bacteria.p__Firmicutes.c__Clostridia.o__Clostridiales.Lachnospiraceae.g__Anaerostipes		>0.05				>0.05				>0.05				>0.05
k__Bacteria.p__Verrucomicrobia.c__Verrucomicrobiae		>0.05				>0.05				>0.05				>0.05
k__Bacteria.p__Firmicutes.c__Erysipelotrichi.o__Erysipelotrichales.Erysipelotrichaceae.g__Bulleidia		>0.05				>0.05				>0.05				>0.05
k__Bacteria.p__Actinobacteria.c__Coriobacteriia.o__Coriobacteriales.Coriobacteriaceae.g__Eggerthella		>0.05				>0.05				>0.05				>0.05
k__Bacteria.p__Tenericutes.c__RF3.o__ML615J_28.family.g__		>0.05				>0.05				>0.05				>0.05
k__Bacteria.p__Bacteroidetes.c__Bacteroidia.o__Bacteroidales		>0.05				>0.05				>0.05				>0.05
k__Bacteria.p__Tenericutes.c__RF3.o__ML615J_28.family		>0.05				>0.05				>0.05				>0.05
k__Bacteria.p__Firmicutes.c__Erysipelotrichi		>0.05				>0.05				>0.05				>0.05
k__Bacteria.p__Cyanobacteria.c__4C0d_2.o__YS2.family.g__.s__		>0.05				>0.05				>0.05				>0.05
k__Bacteria.p__Firmicutes.c__Clostridia.o__Clostridiales.Dehalobacteriaceae.g__Dehalobacterium		>0.05				>0.05				>0.05				>0.05
k__Bacteria.p__Firmicutes.c__Clostridia.o__Clostridiales.Lachnospiraceae.g__Clostridium.		>0.05				>0.05				>0.05				>0.05
k__Bacteria.p__Bacteroidetes.c__Bacteroidia.o__Bacteroidales.Rikenellaceae.g__		>0.05				>0.05				>0.05				>0.05
k__Bacteria.p__Fusobacteria.c__Fusobacteriia		>0.05				>0.05				>0.05				>0.05
k__Bacteria.p__Firmicutes.c__Clostridia.o__Clostridiales.Peptococcaceae.g__rc4_4.s__		>0.05				>0.05				>0.05				>0.05
k__Bacteria.p__Firmicutes.c__Bacilli.o__Lactobacillales.Streptococcaceae.g__Lactococcus		>0.05				>0.05				>0.05				>0.05
k__Bacteria.p__Firmicutes.c__Bacilli.o__Lactobacillales.Lachnospiraceae.g__Lactobacillus.s__ruminis		>0.05				>0.05				>0.05				>0.05
k__Bacteria.p__Firmicutes.c__Clostridia.o__Clostridiales.Veillonellaceae.g__Veillonella		>0.05				>0.05				>0.05				>0.05
k__Bacteria.p__Bacteroidetes.c__Bacteroidia.o__Bacteroidales.Prevotellaceae.g__Prevotella		>0.05				>0.05				>0.05				>0.05
k__Bacteria.p__Actinobacteria.c__Coriobacteriia.o__Coriobacteriales.Coriobacteriaceae.g__Slackia.s__		>0.05				>0.05				>0.05				>0.05
k__Bacteria.p__Firmicutes.c__Bacilli.o__Lactobacillales.Lachnospiraceae.g__Lactobacillus.s__helveticus		>0.05				>0.05				>0.05				>0.05
k__Bacteria.p__Firmicutes.c__Clostridia.o__Clostridiales.Veillonellaceae.g__Veillonella.		>0.05				>0.05				>0.05				>0.05
k__Bacteria.p__Firmicutes.c__Clostridia.o__Clostridiales.family.g__		>0.05				>0.05				>0.05				>0.05
k__Bacteria.p__Bacteroidetes.c__Bacteroidia.o__Bacteroidales.Prevotellaceae.g__Prevotella.s__copri		>0.05				>0.05				>0.05				>0.05
k__Bacteria.p__Proteobacteria.c__Alphaproteobacteria.o__RF32.family.g__.s__		>0.05				>0.05				>0.05				>0.05
k__Bacteria.p__Firmicutes.c__Bacilli.o__Turicibacterales.Turicibacteraceae		>0.05				>0.05				>0.05				>0.05
k__Bacteria.p__Proteobacteria.c__Deltaproteobacteria.o__Desulfovibrionales.Desulfovibrionaceae.g__Bilophila.s__		>0.05				>0.05				>0.05				>0.05
k__Bacteria.p__Firmicutes.c__Erysipelotrichi.o__Erysipelotrichales.Erysipelotrichaceae.g___Eubacterium_.s__dolichum		>0.05				>0.05				>0.05				>0.05
k__Bacteria.p__Bacteroidetes.c__Bacteroidia		>0.05				>0.05				>0.05				>0.05
k__Bacteria.p__Proteobacteria.c__Deltaproteobacteria.o__Desulfovibrionales		>0.05				>0.05				>0.05				>0.05
k__Bacteria.p__Firmicutes.c__Bacilli.o__Turicibacterales		>0.05				>0.05				>0.05				>0.05
k__Bacteria.p__Cyanobacteria		>0.05				>0.05				>0.05				>0.05
k__Bacteria.p__Firmicutes.c__Clostridia.o__Clostridiales.Veillonellaceae.g__Phascolarctobacterium.s__		>0.05				>0.05				>0.05				>0.05
k__Bacteria.p__Bacteroidetes.c__Bacteroidia.o__Bacteroidales.Prevotellaceae.g__Prevotella.s__stercorea		>0.05				>0.05				>0.05				>0.05
k__Bacteria.p__Proteobacteria.c__Alphaproteobacteria.o__RF32.family.g__		>0.05				>0.05				>0.05				>0.05
k__Bacteria.p__Firmicutes.c__Clostridia.o__Clostridiales.Christensenellaceae.g__.s__		>0.05				>0.05				>0.05				>0.05
k__Bacteria.p__Firmicutes.c__Clostridia.o__Clostridiales.Ruminococcaceae.g__Gemmiger.s__formicilis		>0.05			5.50596	0.0455308	>0.05			>0.05				>0.05
k__Bacteria.p__Tenericutes.c__RF3.o__ML615J_28.family.g__.s__		>0.05				>0.05				>0.05				>0.05
k__Bacteria.p__Proteobacteria.c__Betaproteobacteria.o__Burkholderiales.Oxalobacteraceae.g__Oxalobacter		>0.05				>0.05				>0.05				>0.05
k__Bacteria.p__Bacteroidetes.c__Bacteroidia.o__Bacteroidales.family.g__		>0.05				>0.05				>0.05				>0.05
k__Bacteria.p__Actinobacteria.c__Coriobacteriia.o__Coriobacteriales.Coriobacteriaceae.g__Slackia		>0.05				>0.05				>0.05				>0.05
k__Bacteria.p__Firmicutes.c__Bacilli.o__Lactobacillales		>0.05				>0.05				>0.05				>0.05
k__Bacteria.p__Firmicutes.c__Erysipelotrichi.o__Erysipelotrichales.Erysipelotrichaceae.g__Coprobacillus.s__		>0.05				>0.05				>0.05				>0.05
k__Bacteria.p__Firmicutes.c__Erysipelotrichi.o__Erysipelotrichales.Erysipelotrichaceae.g__Clostridium.s__saccharogumia		>0.05				>0.05				>0.05				>0.05
k__Bacteria.p__Firmicutes.c__Clostridia.o__Clostridiales.Peptococcaceae.g__.s__		>0.05				>0.05				>0.05				>0.05
k__Bacteria.p__Firmicutes.c__Clostridia.o__Clostridiales.Peptococcaceae		>0.05				>0.05				>0.05				>0.05
k__Bacteria.p__Firmicutes.c__Clostridia.o__Clostridiales.family.g__.s__		>0.05				>0.05				>0.05				>0.05
k__Bacteria.p__Firmicutes.c__Clostridia		>0.05				>0.05				>0.05				>0.05
k__Bacteria.p__Tenericutes.c__Mollicutes.o__RF39		>0.05				>0.05				>0.05				>0.05
k__Bacteria.p__Bacteroidetes.c__Bacteroidia.o__Bacteroidales.Odoribacteraceae		>0.05				>0.05				>0.05				>0.05
k__Bacteria.p__Actinobacteria.c__Coriobacteriia.o__Coriobacteriales.Coriobacteriaceae		>0.05				>0.05				>0.05				>0.05
k__Bacteria.p__Bacteroidetes.c__Bacteroidia.o__Bacteroidales.Bacteroidaceae.g__Bacteroides		>0.05				>0.05				>0.05				>0.05
k__Bacteria.p__Firmicutes.c__Bacilli.o__Lactobacillales.Streptococcaceae.g__Streptococcus		>0.05				>0.05				>0.05				>0.05
k__Bacteria.p__Bacteroidetes.c__Bacteroidia.o__Bacteroidales.Bacteroidaceae.g__Bacteroides.s__fragilis		>0.05				>0.05				>0.05				>0.05
k__Bacteria.p__Verrucomicrobia		>0.05				>0.05				>0.05				>0.05
k__Bacteria.p__Bacteroidetes.c__Bacteroidia.o__Bacteroidales.Rikenellaceae.g__Alistipes		>0.05				>0.05				>0.05				>0.05
k__Bacteria.p__Actinobacteria.c__Actinobacteria		>0.05				>0.05				>0.05				>0.05
k__Bacteria.p__Bacteroidetes.c__Bacteroidia.o__Bacteroidales.Porphyromonadaceae.g__Parabacteroides.s__		>0.05				>0.05				>0.05				>0.05
k__Bacteria.p__Actinobacteria		>0.05				>0.05				>0.05				>0.05
k__Bacteria.p__Firmicutes.c__Bacilli.o__Lactobacillales.Streptococcaceae.g__Lactococcus.s__		>0.05				>0.05				>0.05				>0.05
k__Bacteria.p__Proteobacteria.c__Deltaproteobacteria.o__Desulfovibrionales.Desulfovibrionaceae.g__Desulfovibrio.s__D168		>0.05				>0.05				>0.05				>0.05
k__Bacteria.p__Bacteroidetes.c__Bacteroidia.o__Bacteroidales.Rikenellaceae.g__.s__		>0.05				>0.05				>0.05				>0.05
k__Bacteria.p__Firmicutes.c__Clostridia.o__Clostridiales.Ruminococcaceae.g__Anaerotruncus		>0.05				>0.05				>0.05				>0.05
k__Bacteria.p__Actinobacteria.c__Coriobacteriia.o__Coriobacteriales.Coriobacteriaceae.g__Eggerthella.s__lenta		>0.05				>0.05				>0.05				>0.05
k__Bacteria.p__Actinobacteria.c__Coriobacteriia.o__Coriobacteriales.Coriobacteriaceae.g__		>0.05				>0.05				>0.05				>0.05
k__Bacteria.p__Bacteroidetes.c__Bacteroidia.o__Bacteroidales.Paraprevotellaceae.g___Prevotella_		>0.05				>0.05				>0.05				>0.05
k__Bacteria.p__Firmicutes.c__Clostridia.o__Clostridiales.Eubacteriaceae		>0.05				>0.05				>0.05				>0.05
k__Bacteria.p__Firmicutes.c__Clostridia.o__Clostridiales.Lachnospiraceae.g__Anaerostipes.s__		>0.05				>0.05				>0.05				>0.05
k__Bacteria.p__Firmicutes.c__Clostridia.o__Clostridiales.Ruminococcaceae.g__Gemmiger		>0.05			5.50749	0.0455308	>0.05			>0.05				>0.05
k__Bacteria.p__Tenericutes.c__RF3.o__ML615J_28		>0.05				>0.05				>0.05				>0.05
k__Bacteria.p__Proteobacteria.c__Betaproteobacteria.o__Burkholderiales		>0.05				>0.05				>0.05				>0.05
k__Bacteria.p__Firmicutes.c__Clostridia.o__Clostridiales.Mogibacteriaceae.g__.s__		>0.05				>0.05				>0.05				>0.05
k__Bacteria.p__Proteobacteria.c__Alphaproteobacteria.o__RF32.family		>0.05				>0.05				>0.05				>0.05
k__Bacteria.p__Verrucomicrobia.c__Verrucomicrobiae.o__Verrucomicrobiales.Verrucomicrobiaceae.g__Akkermansia		>0.05				>0.05				>0.05				>0.05
k__Bacteria.p__Firmicutes.c__Clostridia.o__Clostridiales.Mogibacteriaceae		>0.05				>0.05				>0.05				>0.05
k__Bacteria.p__Proteobacteria		>0.05				>0.05				>0.05				>0.05
k__Bacteria.p__Proteobacteria.c__Gammaproteobacteria.o__Aeromonadales.Succinivibrionaceae.g__Succinivibrio.s__		>0.05				>0.05				>0.05				>0.05
k__Bacteria.p__Firmicutes.c__Clostridia.o__Clostridiales.Ruminococcaceae.g__Ruminococcus.s__bromii	5.34797	0.013052	>0.05		4.99546	0.0213277	>0.05			>0.05				>0.05
k__Bacteria.p__Cyanobacteria.c__4C0d_2.o__YS2.family.g__		>0.05				>0.05				>0.05				>0.05
k__Bacteria.p__Proteobacteria.c__Betaproteobacteria.o__Burkholderiales.Comamonadaceae		>0.05				>0.05				>0.05				>0.05
k__Bacteria.p__Bacteroidetes.c__Bacteroidia.o__Bacteroidales.Bacteroidaceae.g__Bacteroides.		>0.05				>0.05				>0.05				>0.05
k__Bacteria.p__Bacteroidetes.c__Bacteroidia.o__Bacteroidales.Bacteroidaceae.g__Bacteroides.s__uniformis		>0.05				>0.05				>0.05				>0.05
k__Bacteria.p__OD1.c__.o__.family.g__.s__		>0.05				>0.05				>0.05				>0.05
k__Bacteria.p__Firmicutes.c__Bacilli.o__Lactobacillales.Lachnospiraceae.g__Lactobacillus		>0.05				>0.05				>0.05				>0.05
k__Bacteria.p__Firmicutes.c__Clostridia.o__Clostridiales.Dehalobacteriaceae.g__Dehalobacterium.s__		>0.05				>0.05				>0.05				>0.05
k__Bacteria.p__Actinobacteria.c__Actinobacteria.o__Bifidobacteriales		>0.05				>0.05				>0.05				>0.05
k__Bacteria.p__Fusobacteria		>0.05				>0.05				>0.05				>0.05
k__Archaea.p__Euryarchaeota.c__Methanobacteria		>0.05				>0.05				>0.05				>0.05
k__Bacteria.p__Bacteroidetes.c__Bacteroidia.o__Bacteroidales.Paraprevotellaceae.g__Paraprevotella.s__		>0.05				>0.05				>0.05				>0.05
k__Bacteria.p__Bacteroidetes.c__Bacteroidia.o__Bacteroidales.Prevotellaceae		>0.05				>0.05				>0.05				>0.05
k__Bacteria.p__Firmicutes.c__Clostridia.o__Clostridiales.Ruminococcaceae.g__.s__		>0.05				>0.05				>0.05				>0.05
k__Bacteria.p__Firmicutes.c__Bacilli		>0.05				>0.05				>0.05				>0.05
k__Bacteria.p__Firmicutes		>0.05				>0.05				>0.05				>0.05
k__Bacteria.p__Firmicutes.c__Clostridia.o__Clostridiales.Peptococcaceae.g__Peptococcus		>0.05				>0.05				>0.05				>0.05
k__Bacteria.p__Proteobacteria.c__Gammaproteobacteria.o__Pasteurellales		>0.05				>0.05				>0.05				>0.05
k__Bacteria.p__Firmicutes.c__Erysipelotrichi.o__Erysipelotrichales.Erysipelotrichaceae.g__cc_115.s__		>0.05				>0.05				>0.05				>0.05
k__Bacteria.p__Actinobacteria.c__Actinobacteria.o__Bifidobacteriales.Bifidobacteriaceae.g__Bifidobacterium		>0.05				>0.05				>0.05				>0.05
k__Bacteria.p__Firmicutes.c__Clostridia.o__Clostridiales.Tissierellaceae.g__WAL_1855D		>0.05				>0.05				>0.05				>0.05
k__Bacteria.p__Firmicutes.c__Clostridia.o__Clostridiales.Lachnospiraceae.g__Blautia		>0.05				>0.05				>0.05				>0.05
k__Bacteria.p__Proteobacteria.c__Betaproteobacteria		>0.05				>0.05				>0.05				>0.05
k__Bacteria.p__Bacteroidetes.c__Bacteroidia.o__Bacteroidales.Rikenellaceae.g__Alistipes.s__finegoldii		>0.05				>0.05				>0.05				>0.05
k__Bacteria.p__Firmicutes.c__Clostridia.o__Clostridiales.Lachnospiraceae.g__Coprococcus.		>0.05				>0.05				>0.05				>0.05
k__Bacteria.p__Firmicutes.c__Clostridia.o__Clostridiales.Lachnospiraceae.g__Lachnospira.s__		>0.05				>0.05				>0.05				>0.05
k__Bacteria.p__Firmicutes.c__Clostridia.o__Clostridiales.Clostridiaceae		>0.05				>0.05				>0.05				>0.05
k__Bacteria.p__Bacteroidetes.c__Bacteroidia.o__Bacteroidales.S24.g__		>0.05				>0.05				>0.05				>0.05
k__Bacteria.p__Proteobacteria.c__Betaproteobacteria.o__Burkholderiales.Alcaligenaceae.g__Sutterella		>0.05				>0.05				>0.05				>0.05
k__Bacteria.p__Firmicutes.c__Clostridia.o__Clostridiales.Ruminococcaceae.g__Butyricicoccus.s__pullicaecorum		>0.05				>0.05				>0.05				>0.05
k__Bacteria.p__Firmicutes.c__Clostridia.o__Clostridiales.Eubacteriaceae.g__Anaerofustis		>0.05				>0.05				>0.05				>0.05
k__Bacteria.p__Proteobacteria.c__Gammaproteobacteria.o__Aeromonadales.Succinivibrionaceae		>0.05				>0.05				>0.05				>0.05
k__Bacteria.p__Proteobacteria.c__Deltaproteobacteria.o__Desulfovibrionales.Desulfovibrionaceae.g__Desulfovibrio		>0.05				>0.05				>0.05				>0.05
k__Bacteria.p__Bacteroidetes.c__Bacteroidia.o__Bacteroidales.Bacteroidaceae.g__Bacteroides.s__caccae		>0.05				>0.05				>0.05				>0.05
k__Bacteria.p__Firmicutes.c__Clostridia.o__Clostridiales.Mogibacteriaceae.g__		>0.05				>0.05				>0.05				>0.05
k__Bacteria.p__Firmicutes.c__Clostridia.o__Clostridiales.Christensenellaceae.g__		>0.05				>0.05				>0.05				>0.05
k__Bacteria.p__Firmicutes.c__Clostridia.o__Clostridiales.Tissierellaceae.g__Finegoldia		>0.05				>0.05				>0.05				>0.05
k__Bacteria.p__Proteobacteria.c__Betaproteobacteria.o__Burkholderiales.Oxalobacteraceae		>0.05				>0.05				>0.05				>0.05
k__Bacteria.p__Firmicutes.c__Clostridia.o__Clostridiales.Veillonellaceae.g__Phascolarctobacterium		>0.05				>0.05				>0.05				>0.05
k__Bacteria.p__Tenericutes.c__Mollicutes		>0.05				>0.05				>0.05				>0.05
k__Bacteria.p__Firmicutes.c__Clostridia.o__Clostridiales.Lachnospiraceae.g__Lachnospira		>0.05				>0.05				>0.05				>0.05
k__Bacteria.p__Fusobacteria.c__Fusobacteriia.o__Fusobacteriales		>0.05				>0.05				>0.05				>0.05
k__Bacteria.p__Firmicutes.c__Clostridia.o__Clostridiales.Veillonellaceae.g__Mitsuokella.		>0.05				>0.05				>0.05				>0.05
k__Bacteria.p__Firmicutes.c__Clostridia.o__Clostridiales.Lachnospiraceae.g__Blautia.		>0.05				>0.05				>0.05				>0.05
k__Bacteria.p__Proteobacteria.c__Deltaproteobacteria.o__Desulfovibrionales.Desulfovibrionaceae		>0.05				>0.05				>0.05				>0.05
k__Bacteria.p__Firmicutes.c__Bacilli.o__Lactobacillales.Streptococcaceae.g__Streptococcus.		>0.05				>0.05				>0.05				>0.05
k__Bacteria.p__Actinobacteria.c__Actinobacteria.o__Bifidobacteriales.Bifidobacteriaceae		>0.05				>0.05				>0.05				>0.05
k__Bacteria.p__Firmicutes.c__Clostridia.o__Clostridiales.Lachnospiraceae.g__Roseburia.		>0.05				>0.05				>0.05				>0.05
k__Bacteria.p__Firmicutes.c__Erysipelotrichi.o__Erysipelotrichales.Erysipelotrichaceae.g__Clostridium.s__spiroforme		>0.05				>0.05				>0.05				>0.05
k__Bacteria.p__Firmicutes.c__Clostridia.o__Clostridiales.Veillonellaceae.g__Dialister		>0.05				>0.05				>0.05				>0.05
k__Bacteria.p__Actinobacteria.c__Coriobacteriia.o__Coriobacteriales.Coriobacteriaceae.g__Adlercreutzia		>0.05				>0.05				>0.05				>0.05
k__Bacteria.p__Firmicutes.c__Erysipelotrichi.o__Erysipelotrichales.Erysipelotrichaceae.g__Holdemania		>0.05				>0.05				>0.05				>0.05
k__Bacteria.p__Bacteroidetes.c__Bacteroidia.o__Bacteroidales.Bacteroidaceae.g__Bacteroides.s__		>0.05				>0.05				>0.05				>0.05
k__Bacteria.p__Bacteroidetes.c__Bacteroidia.o__Bacteroidales.Bacteroidaceae		>0.05				>0.05				>0.05				>0.05
k__Bacteria.p__Proteobacteria.c__Deltaproteobacteria		>0.05				>0.05				>0.05				>0.05
k__Bacteria.p__Firmicutes.c__Clostridia.o__Clostridiales.Eubacteriaceae.g__Pseudoramibacter_Eubacterium		>0.05				>0.05				>0.05				>0.05
k__Bacteria.p__OD1.c__.o__.family.g__		>0.05				>0.05				>0.05				>0.05
k__Bacteria.p__Firmicutes.c__Erysipelotrichi.o__Erysipelotrichales.Erysipelotrichaceae.g__Holdemania.s__		>0.05				>0.05				>0.05				>0.05
k__Bacteria.p__Actinobacteria.c__Coriobacteriia.o__Coriobacteriales.Coriobacteriaceae.g__Adlercreutzia.s__		>0.05				>0.05				>0.05				>0.05
k__Bacteria.p__Verrucomicrobia.c__Verrucomicrobiae.o__Verrucomicrobiales.Verrucomicrobiaceae.g__Akkermansia.s__muciniphila		>0.05				>0.05				>0.05				>0.05
k__Bacteria.p__Firmicutes.c__Bacilli.o__Turicibacterales.Turicibacteraceae.g__Turicibacter.s__		>0.05				>0.05				>0.05				>0.05
k__Bacteria.p__Proteobacteria.c__Alphaproteobacteria.o__RF32		>0.05				>0.05				>0.05				>0.05
k__Bacteria.p__Firmicutes.c__Clostridia.o__Clostridiales.Ruminococcaceae.g__Oscillospira		>0.05				>0.05				>0.05				>0.05
k__Bacteria.p__Actinobacteria.c__Coriobacteriia.o__Coriobacteriales.Coriobacteriaceae.g__.s__		>0.05				>0.05				>0.05				>0.05
k__Bacteria.p__Bacteroidetes.c__Bacteroidia.o__Bacteroidales.Paraprevotellaceae.g___Prevotella_.s__		>0.05				>0.05				>0.05				>0.05
k__Bacteria.p__Firmicutes.c__Bacilli.o__Lactobacillales.Lachnospiraceae		>0.05				>0.05				>0.05				>0.05
k__Bacteria.p__Firmicutes.c__Bacilli.o__Lactobacillales.Carnobacteriaceae.g__Granulicatella		>0.05				>0.05				>0.05				>0.05
k__Bacteria.p__Firmicutes.c__Clostridia.o__Clostridiales.Ruminococcaceae.g__Ruminococcus.		>0.05				>0.05				>0.05				>0.05
k__Bacteria.p__Firmicutes.c__Bacilli.o__Lactobacillales.Streptococcaceae.g__Streptococcus.s__		>0.05				>0.05				>0.05				>0.05
k__Bacteria.p__Actinobacteria.c__Actinobacteria.o__Bifidobacteriales.Bifidobacteriaceae.g__Bifidobacterium.s__	5.42792	0.026215	>0.05			>0.05				>0.05				>0.05
k__Bacteria.p__Firmicutes.c__Bacilli.o__Lactobacillales.Streptococcaceae		>0.05				>0.05				>0.05				>0.05
k__Bacteria.p__Firmicutes.c__Clostridia.o__SHA_98.family.g__		>0.05				>0.05				>0.05				>0.05
k__Bacteria.p__Bacteroidetes.c__Bacteroidia.o__Bacteroidales.Paraprevotellaceae.g__Paraprevotella		>0.05				>0.05				>0.05				>0.05
k__Bacteria.p__Firmicutes.c__Erysipelotrichi.o__Erysipelotrichales.Erysipelotrichaceae.g__.s__		>0.05				>0.05				>0.05				>0.05
k__Archaea.p__Euryarchaeota.c__Methanobacteria.o__Methanobacteriales.Methanobacteriaceae.g__Methanobrevibacter		>0.05				>0.05				>0.05				>0.05
k__Bacteria.p__Tenericutes.c__Mollicutes.o__RF39.family		>0.05				>0.05				>0.05				>0.05
k__Bacteria.p__Proteobacteria.c__Gammaproteobacteria.o__Pasteurellales.Pasteurellaceae		>0.05				>0.05				>0.05				>0.05
k__Bacteria.p__Firmicutes.c__Clostridia.o__Clostridiales.family		>0.05				>0.05				>0.05				>0.05
k__Bacteria.p__Actinobacteria.c__Coriobacteriia.o__Coriobacteriales.Coriobacteriaceae.g__Collinsella.s__		>0.05				>0.05				>0.05				>0.05
k__Archaea.p__Euryarchaeota.c__Methanobacteria.o__Methanobacteriales		>0.05				>0.05				>0.05				>0.05
k__Bacteria.p__Proteobacteria.c__Gammaproteobacteria.o__Aeromonadales.Succinivibrionaceae.g__Succinivibrio		>0.05				>0.05				>0.05				>0.05
k__Bacteria.p__Proteobacteria.c__Deltaproteobacteria.o__Desulfovibrionales.Desulfovibrionaceae.g__Bilophila		>0.05				>0.05				>0.05				>0.05
k__Bacteria.p__Firmicutes.c__Clostridia.o__Clostridiales.Veillonellaceae.g__Acidaminococcus		>0.05				>0.05				>0.05				>0.05
k__Bacteria.p__Firmicutes.c__Clostridia.o__Clostridiales.Lachnospiraceae.g__Clostridium		>0.05				>0.05				>0.05				>0.05
k__Bacteria.p__Bacteroidetes.c__Bacteroidia.o__Bacteroidales.Paraprevotellaceae.g__		>0.05				>0.05				>0.05				>0.05
k__Bacteria.p__Firmicutes.c__Clostridia.o__SHA_98.family		>0.05				>0.05				>0.05				>0.05
k__Bacteria.p__OD1		>0.05				>0.05				>0.05				>0.05
k__Bacteria.p__Proteobacteria.c__Betaproteobacteria.o__Burkholderiales.Alcaligenaceae		>0.05				>0.05				>0.05				>0.05
k__Bacteria.p__Firmicutes.c__Clostridia.o__Clostridiales.Peptococcaceae.g__Peptococcus.s__		>0.05				>0.05				>0.05				>0.05
k__Bacteria.p__Firmicutes.c__Erysipelotrichi.o__Erysipelotrichales.Erysipelotrichaceae.g__Clostridium.s__ramosum		>0.05				>0.05				>0.05				>0.05
k__Bacteria.p__Proteobacteria.c__Gammaproteobacteria.o__Pasteurellales.Pasteurellaceae.g__Haemophilus		>0.05				>0.05				>0.05				>0.05
k__Bacteria.p__Proteobacteria.c__Gammaproteobacteria.o__Pasteurellales.Pasteurellaceae.g__Haemophilus.s__parainfluenzae		>0.05				>0.05				>0.05				>0.05
k__Bacteria.p__Firmicutes.c__Clostridia.o__Clostridiales.Ruminococcaceae.g__Faecalibacterium.s__prausnitzii		>0.05				>0.05				>0.05				>0.05
k__Bacteria.p__Tenericutes		>0.05				>0.05				>0.05				>0.05
k__Bacteria.p__Firmicutes.c__Clostridia.o__Clostridiales.Ruminococcaceae.g__Ethanoligenens		>0.05				>0.05				>0.05				>0.05
k__Bacteria.p__Firmicutes.c__Clostridia.o__Clostridiales.Veillonellaceae		>0.05				>0.05				>0.05				>0.05
k__Bacteria.p__Firmicutes.c__Erysipelotrichi.o__Erysipelotrichales.Erysipelotrichaceae.g__Catenibacterium.s__		>0.05				>0.05				>0.05				>0.05
k__Bacteria.p__Firmicutes.c__Bacilli.o__Turicibacterales.Turicibacteraceae.g__Turicibacter		>0.05				>0.05				>0.05				>0.05
k__Archaea		>0.05				>0.05				>0.05				>0.05
k__Bacteria		>0.05				>0.05				>0.05				>0.05
k__Bacteria.p__Firmicutes.c__Bacilli.o__Lactobacillales.Carnobacteriaceae.g__Granulicatella.s__		>0.05				>0.05				>0.05				>0.05
k__Bacteria.p__Proteobacteria.c__Alphaproteobacteria		>0.05				>0.05				>0.05				>0.05
k__Bacteria.p__Actinobacteria.c__Actinobacteria.o__Bifidobacteriales.Bifidobacteriaceae.g__Bifidobacterium.s__adolescentis		>0.05				>0.05				>0.05				>0.05
k__Bacteria.p__Bacteroidetes.c__Bacteroidia.o__Bacteroidales.Rikenellaceae		>0.05				>0.05				>0.05				>0.05
k__Bacteria.p__Verrucomicrobia.c__Verrucomicrobiae.o__Verrucomicrobiales.Verrucomicrobiaceae		>0.05				>0.05				>0.05				>0.05
k__Bacteria.p__Bacteroidetes.c__Bacteroidia.o__Bacteroidales.Barnesiellaceae.g__		>0.05				>0.05				>0.05				>0.05
k__Bacteria.p__Bacteroidetes		>0.05				>0.05				>0.05				>0.05
k__Bacteria.p__Actinobacteria.c__Coriobacteriia.o__Coriobacteriales		>0.05				>0.05				>0.05				>0.05
k__Bacteria.p__Firmicutes.c__Clostridia.o__Clostridiales.Ruminococcaceae.g__		>0.05				>0.05				>0.05				>0.05
k__Bacteria.p__Bacteroidetes.c__Bacteroidia.o__Bacteroidales.Prevotellaceae.g__Prevotella.s__		>0.05				>0.05				>0.05				>0.05
k__Bacteria.p__Firmicutes.c__Clostridia.o__Clostridiales.Veillonellaceae.g__Mitsuokella		>0.05				>0.05				>0.05				>0.05
k__Bacteria.p__Fusobacteria.c__Fusobacteriia.o__Fusobacteriales.Fusobacteriaceae		>0.05				>0.05				>0.05				>0.05
k__Bacteria.p__Firmicutes.c__Clostridia.o__SHA_98.family.g__.s__		>0.05				>0.05				>0.05				>0.05
k__Bacteria.p__OD1.c__.o__.family		>0.05				>0.05				>0.05				>0.05
k__Bacteria.p__Bacteroidetes.c__Bacteroidia.o__Bacteroidales.Barnesiellaceae		>0.05				>0.05				>0.05			6.02271	0.0470448	>0.05
k__Bacteria.p__Tenericutes.c__Mollicutes.o__RF39.family.g__		>0.05				>0.05				>0.05				>0.05
k__Bacteria.p__Firmicutes.c__Clostridia.o__Clostridiales.EtOH8		>0.05				>0.05				>0.05				>0.05
k__Bacteria.p__Cyanobacteria.c__4C0d_2.o__YS2		>0.05				>0.05				>0.05				>0.05
k__Bacteria.p__Firmicutes.c__Clostridia.o__Clostridiales.Peptococcaceae.g__		>0.05				>0.05				>0.05				>0.05
k__Bacteria.p__Proteobacteria.c__Gammaproteobacteria.o__Aeromonadales		>0.05				>0.05				>0.05				>0.05
k__Bacteria.p__Fusobacteria.c__Fusobacteriia.o__Fusobacteriales.Fusobacteriaceae.g__Fusobacterium		>0.05				>0.05				>0.05				>0.05
k__Bacteria.p__Firmicutes.c__Clostridia.o__Clostridiales.Clostridiaceae.g__Clostridium		>0.05				>0.05				>0.05				>0.05
k__Bacteria.p__Firmicutes.c__Clostridia.o__Clostridiales.Ruminococcaceae.g__Ruminococcus.s__		>0.05				>0.05				>0.05				>0.05
k__Bacteria.p__Actinobacteria.c__Coriobacteriia.o__Coriobacteriales.Coriobacteriaceae.g__Collinsella		>0.05				>0.05				>0.05				>0.05
k__Bacteria.p__Firmicutes.c__Clostridia.o__Clostridiales.Veillonellaceae.g__Megasphaera		>0.05			5.69032	0.0301073	>0.05			>0.05				>0.05
k__Bacteria.p__Tenericutes.c__Mollicutes.o__RF39.family.g__.s__		>0.05				>0.05				>0.05				>0.05
k__Bacteria.p__Bacteroidetes.c__Bacteroidia.o__Bacteroidales.Rikenellaceae.g__Alistipes.s__indistinctus		>0.05				>0.05				>0.05				>0.05
k__Bacteria.p__Proteobacteria.c__Gammaproteobacteria		>0.05				>0.05				>0.05				>0.05
k__Bacteria.p__Firmicutes.c__Erysipelotrichi.o__Erysipelotrichales.Erysipelotrichaceae.g__Clostridium		>0.05				>0.05				>0.05				>0.05
k__Bacteria.p__Bacteroidetes.c__Bacteroidia.o__Bacteroidales.Odoribacteraceae.g__Odoribacter.s__		>0.05				>0.05				>0.05				>0.05
k__Bacteria.p__Firmicutes.c__Erysipelotrichi.o__Erysipelotrichales.Erysipelotrichaceae.g__cc_115		>0.05				>0.05				>0.05				>0.05
k__Bacteria.p__Bacteroidetes.c__Bacteroidia.o__Bacteroidales.Paraprevotellaceae		>0.05				>0.05				>0.05				>0.05
k__Bacteria.p__Firmicutes.c__Clostridia.o__Clostridiales.Veillonellaceae.g__Acidaminococcus.s__		>0.05				>0.05				>0.05				>0.05
k__Bacteria.p__Firmicutes.c__Erysipelotrichi.o__Erysipelotrichales.Erysipelotrichaceae.g___Eubacterium_		>0.05				>0.05				>0.05				>0.05
k__Bacteria.p__Bacteroidetes.c__Bacteroidia.o__Bacteroidales.Porphyromonadaceae.g__Parabacteroides		>0.05				>0.05				>0.05				>0.05
k__Bacteria.p__Proteobacteria.c__Gammaproteobacteria.o__Enterobacteriales.Enterobacteriaceae		>0.05				>0.05				>0.05				>0.05
k__Bacteria.p__Firmicutes.c__Erysipelotrichi.o__Erysipelotrichales.Erysipelotrichaceae		>0.05				>0.05				>0.05				>0.05
k__Bacteria.p__Firmicutes.c__Clostridia.o__Clostridiales.Ruminococcaceae.g__Ethanoligenens.s__		>0.05				>0.05				>0.05				>0.05
k__Bacteria.p__Firmicutes.c__Clostridia.o__Clostridiales.Tissierellaceae.g__WAL_1855D.s__		>0.05				>0.05				>0.05				>0.05
k__Bacteria.p__Firmicutes.c__Clostridia.o__Clostridiales.Peptococcaceae.g__rc4_4		>0.05				>0.05				>0.05				>0.05
k__Bacteria.p__Firmicutes.c__Clostridia.o__Clostridiales.Eubacteriaceae.g__Anaerofustis.s__		>0.05				>0.05				>0.05				>0.05
k__Bacteria.p__Firmicutes.c__Bacilli.o__Lactobacillales.Lachnospiraceae.g__Lactobacillus.s__delbrueckii		>0.05				>0.05				>0.05				>0.05
k__Bacteria.p__Bacteroidetes.c__Bacteroidia.o__Bacteroidales.Bacteroidaceae.g__Bacteroides.s__eggerthii		>0.05				>0.05				>0.05				>0.05
k__Bacteria.p__Firmicutes.c__Clostridia.o__Clostridiales.Tissierellaceae.g__Finegoldia.s__		>0.05				>0.05				>0.05				>0.05
k__Bacteria.p__Bacteroidetes.c__Bacteroidia.o__Bacteroidales.Porphyromonadaceae		>0.05				>0.05				>0.05				>0.05
k__Bacteria.p__Firmicutes.c__Erysipelotrichi.o__Erysipelotrichales.Erysipelotrichaceae.g__Bulleidia.s__p_1630_c5		>0.05				>0.05				>0.05				>0.05
k__Bacteria.p__Bacteroidetes.c__Bacteroidia.o__Bacteroidales.Odoribacteraceae.g__Butyricimonas.s__		>0.05				>0.05				>0.05				>0.05
k__Bacteria.p__Firmicutes.c__Erysipelotrichi.o__Erysipelotrichales.Erysipelotrichaceae.g__RFN20		>0.05				>0.05				>0.05				>0.05
k__Bacteria.p__Proteobacteria.c__Betaproteobacteria.o__Burkholderiales.Oxalobacteraceae.g__Oxalobacter.s__formigenes		>0.05				>0.05				>0.05				>0.05
k__Bacteria.p__Actinobacteria.c__Coriobacteriia		>0.05				>0.05				>0.05				>0.05
k__Archaea.p__Euryarchaeota		>0.05				>0.05				>0.05				>0.05
k__Bacteria.p__Firmicutes.c__Clostridia.o__Clostridiales.Ruminococcaceae.g__Faecalibacterium		>0.05				>0.05				>0.05				>0.05
k__Bacteria.p__Firmicutes.c__Bacilli.o__Lactobacillales.Carnobacteriaceae		>0.05				>0.05				>0.05				>0.05
k__Bacteria.p__Firmicutes.c__Clostridia.o__Clostridiales.Clostridiaceae.g__Clostridium.s__		>0.05				>0.05				>0.05				>0.05
k__Bacteria.p__Bacteroidetes.c__Bacteroidia.o__Bacteroidales.Prevotellaceae.g__Prevotella.		>0.05				>0.05				>0.05				>0.05
k__Bacteria.p__Firmicutes.c__Clostridia.o__Clostridiales.Ruminococcaceae		>0.05				>0.05				>0.05				>0.05
k__Bacteria.p__OD1.c__.o__		>0.05				>0.05				>0.05				>0.05
k__Bacteria.p__Proteobacteria.c__Betaproteobacteria.o__Burkholderiales.Alcaligenaceae.g__Sutterella.s__		>0.05				>0.05				>0.05				>0.05
k__Bacteria.p__Cyanobacteria.c__4C0d_2		>0.05				>0.05				>0.05				>0.05
k__Bacteria.p__Bacteroidetes.c__Bacteroidia.o__Bacteroidales.S24.g__.s__		>0.05				>0.05				>0.05				>0.05
k__Bacteria.p__Proteobacteria.c__Gammaproteobacteria.o__Enterobacteriales		>0.05				>0.05				>0.05				>0.05
k__Bacteria.p__Bacteroidetes.c__Bacteroidia.o__Bacteroidales.Paraprevotellaceae.g__.s__		>0.05				>0.05				>0.05				>0.05
k__Bacteria.p__Actinobacteria.c__Actinobacteria.o__Bifidobacteriales.Bifidobacteriaceae.g__Bifidobacterium.s__longum		>0.05				>0.05				>0.05				>0.05
k__Archaea.p__Euryarchaeota.c__Methanobacteria.o__Methanobacteriales.Methanobacteriaceae		>0.05				>0.05				>0.05				>0.05
k__Bacteria.p__Firmicutes.c__Clostridia.o__Clostridiales.Ruminococcaceae.g__Ruminococcus.s__callidus		>0.05				>0.05				>0.05				>0.05
k__Bacteria.p__Firmicutes.c__Erysipelotrichi.o__Erysipelotrichales.Erysipelotrichaceae.g__Coprobacillus		>0.05				>0.05				>0.05				>0.05
k__Bacteria.p__Bacteroidetes.c__Bacteroidia.o__Bacteroidales.S24		>0.05				>0.05				>0.05				>0.05
k__Bacteria.p__Firmicutes.c__Erysipelotrichi.o__Erysipelotrichales.Erysipelotrichaceae.g__Catenibacterium		>0.05				>0.05				>0.05				>0.05
k__Bacteria.p__OD1.c__		>0.05				>0.05				>0.05				>0.05
k__Bacteria.p__Bacteroidetes.c__Bacteroidia.o__Bacteroidales.family		>0.05				>0.05				>0.05				>0.05
k__Bacteria.p__Firmicutes.c__Clostridia.o__Clostridiales.Lachnospiraceae.g__Coprococcus		>0.05				>0.05				>0.05				>0.05
k__Bacteria.p__Actinobacteria.c__Actinobacteria.o__Bifidobacteriales.Bifidobacteriaceae.g__Bifidobacterium.s__bifidum		>0.05				>0.05				>0.05				>0.05
k__Bacteria.p__Firmicutes.c__Clostridia.o__Clostridiales.Eubacteriaceae.g__Pseudoramibacter_Eubacterium.s__		>0.05				>0.05				>0.05				>0.05
k__Archaea.p__Euryarchaeota.c__Methanobacteria.o__Methanobacteriales.Methanobacteriaceae.g__Methanobrevibacter.s__		>0.05				>0.05				>0.05				>0.05
k__Bacteria.p__Firmicutes.c__Clostridia.o__Clostridiales.Christensenellaceae		>0.05				>0.05				>0.05				>0.05
k__Bacteria.p__Bacteroidetes.c__Bacteroidia.o__Bacteroidales.Porphyromonadaceae.g__Parabacteroides.s__gordonii		>0.05				>0.05				>0.05				>0.05
k__Bacteria.p__Firmicutes.c__Clostridia.o__Clostridiales.EtOH8.g__.s__		>0.05				>0.05				>0.05				>0.05
k__Bacteria.p__Tenericutes.c__RF3		>0.05				>0.05				>0.05				>0.05
k__Bacteria.p__Bacteroidetes.c__Bacteroidia.o__Bacteroidales.Bacteroidaceae.g__Bacteroides.s__acidifaciens		>0.05				>0.05				>0.05				>0.05
k__Bacteria.p__Bacteroidetes.c__Bacteroidia.o__Bacteroidales.Odoribacteraceae.g__Butyricimonas		>0.05				>0.05				>0.05				>0.05
k__Bacteria.p__Firmicutes.c__Clostridia.o__Clostridiales.Ruminococcaceae.g__Oscillospira.s__		>0.05				>0.05				>0.05				>0.05
k__Bacteria.p__Firmicutes.c__Erysipelotrichi.o__Erysipelotrichales.Erysipelotrichaceae.g___Eubacterium_.s__		>0.05				>0.05				>0.05				>0.05
k__Bacteria.p__Bacteroidetes.c__Bacteroidia.o__Bacteroidales.Barnesiellaceae.g__.s__		>0.05				>0.05				>0.05				>0.05
k__Bacteria.p__Firmicutes.c__Clostridia.o__Clostridiales.Ruminococcaceae.g__Anaerotruncus.s__		>0.05				>0.05				>0.05				>0.05
k__Bacteria.p__Verrucomicrobia.c__Verrucomicrobiae.o__Verrucomicrobiales		>0.05				>0.05				>0.05				>0.05
k__Bacteria.p__Bacteroidetes.c__Bacteroidia.o__Bacteroidales.Rikenellaceae.g__Alistipes.		>0.05			4.88103	0.0289803	>0.05			>0.05				>0.05
k__Bacteria.p__Firmicutes.c__Clostridia.o__Clostridiales.Dehalobacteriaceae		>0.05				>0.05				>0.05				>0.05
k__Bacteria.p__Firmicutes.c__Clostridia.o__Clostridiales.Ruminococcaceae.g__Ruminococcus		>0.05				>0.05				>0.05				>0.05
*Size effect values are reported only for p value <0.05

## Sheet: Supp. Table.7
	SUPP. TABLE.7
	Detailed statistical analysis of Alpha Diversity Indices of genus and family ranks
	Supp. Fig.6A	(pre-treatment all groups)			Supp. Fig.7A	(pre-treatment all groups)			Fig.4A	(pre-post treatment)							Supp. Fig.7E	(pre-post treatment)
	Chao1 (genus)	ANOVA summary			Chao1 (family)	ANOVA summary			Chao1 (genus)	ANOVA table	SS	DF	MS	F (DFn, DFd)	P value		Chao1 (family)	ANOVA table	SS	DF	MS	F (DFn, DFd)	P value
		F	0.1656			F	0.1416			Time	7.485	1	7.485	F (1, 30) = 0.5755	P=0.4540			Time	6.595	1	6.595	F (1, 30) = 1.533	P=0.2252
		P value	0.9187			P value	0.9342			Genotype	0.1989	1	0.1989	F (1, 30) = 0.01849	P=0.8927			Genotype	0.3343	1	0.3343	F (1, 30) = 0.07926	P=0.7802
		P value summary	ns			P value summary	ns			Treatment	4.209	1	4.209	F (1, 30) = 0.3912	P=0.5364			Treatment	3.469	1	3.469	F (1, 30) = 0.8226	P=0.3716
		Significant diff. among means (P < 0.05)?	No			Significant diff. among means (P < 0.05)?	No			Time x Genotype	10.18	1	10.18	F (1, 30) = 0.7823	P=0.3835			Time x Genotype	5.946	1	5.946	F (1, 30) = 1.382	P=0.2490
		R squared	0.01629			R squared	0.01396			Time x Treatment	11.52	1	11.52	F (1, 30) = 0.8858	P=0.3541			Time x Treatment	6.83	1	6.83	F (1, 30) = 1.588	P=0.2173
										Genotype x Treatment	9.445	1	9.445	F (1, 30) = 0.8779	P=0.3562			Genotype x Treatment	3.86	1	3.86	F (1, 30) = 0.9154	P=0.3463
	Shannon (genus)	ANOVA summary			Shannon (family)	ANOVA summary				Time x Genotype x Treatment	27.39	1	27.39	F (1, 30) = 2.106	P=0.1571			Time x Genotype x Treatment	6.307	1	6.307	F (1, 30) = 1.466	P=0.2354
		F	0.7617			F	0.7475			Subject	322.7	30	10.76					Subject	126.5	30	4.217
		P value	0.5245			P value	0.5324			Residual	390.2	30	13.01					Residual	129	30	4.301
		P value summary	ns			P value summary	ns
		Significant diff. among means (P < 0.05)?	No			Significant diff. among means (P < 0.05)?	No		Shannon (genus)	ANOVA table	SS	DF	MS	F (DFn, DFd)	P value		Shannon (family)	ANOVA table	SS	DF	MS	F (DFn, DFd)	P value
		R squared	0.07078			R squared	0.06955			Time	0.03226	1	0.03226	F (1, 30) = 1.628	P=0.2117			Time	0.02274	1	0.02274	F (1, 30) = 1.499	P=0.2303
										Genotype	0.003143	1	0.003143	F (1, 30) = 0.1520	P=0.6994			Genotype	0.0006273	1	0.0006273	F (1, 30) = 0.03753	P=0.8477
	Simpson (genus)	ANOVA summary			Simpson (family)	ANOVA summary				Treatment	0.0001302	1	0.0001302	F (1, 30) = 0.006297	P=0.9373			Treatment	0.001138	1	0.001138	F (1, 30) = 0.06805	P=0.7960
		F	1.484			F	1.484			Time x Genotype	0.0379	1	0.0379	F (1, 30) = 1.913	P=0.1769			Time x Genotype	0.04127	1	0.04127	F (1, 30) = 2.721	P=0.1094
		P value	0.2387			P value	0.2387			Time x Treatment	0.006689	1	0.006689	F (1, 30) = 0.3376	P=0.5655			Time x Treatment	0.004728	1	0.004728	F (1, 30) = 0.3118	P=0.5807
		P value summary	ns			P value summary	ns			Genotype x Treatment	0.00241	1	0.00241	F (1, 30) = 0.1165	P=0.7352			Genotype x Treatment	0.00216	1	0.00216	F (1, 30) = 0.1292	P=0.7218
		Significant diff. among means (P < 0.05)?	No			Significant diff. among means (P < 0.05)?	No			Time x Genotype x Treatment	0.04021	1	0.04021	F (1, 30) = 2.030	P=0.1646			Time x Genotype x Treatment	0.02185	1	0.02185	F (1, 30) = 1.441	P=0.2394
		R squared	0.1293			R squared	0.1292			Subject	0.6205	30	0.02068					Subject	0.5015	30	0.01672
										Residual	0.5944	30	0.01981					Residual	0.4549	30	0.01516
	Supp. Fig.6B	(pre-treatment genotype)			Supp. Fig.7B	(pre-treatment genotype)			Simpson (genus)	ANOVA table	SS	DF	MS	F (DFn, DFd)	P value		Simpson (family)	ANOVA table	SS	DF	MS	F (DFn, DFd)	P value
	Chao1 (genus)	Unpaired t test			Chao1 (family)	Unpaired t test				Time	0.0003086	1	0.0003086	F (1, 30) = 0.3071	P=0.5836			Time	0.0002347	1	0.0002347	F (1, 30) = 0.2449	P=0.6243
		P value	0.5782			P value	0.5464			Genotype	0.0003267	1	0.0003267	F (1, 30) = 0.3234	P=0.5738			Genotype	0.0003717	1	0.0003717	F (1, 30) = 0.3860	P=0.5391
		P value summary	ns			P value summary	ns			Treatment	0.0001683	1	0.0001683	F (1, 30) = 0.1667	P=0.6860			Treatment	0.0001296	1	0.0001296	F (1, 30) = 0.1346	P=0.7163
		Significantly different (P < 0.05)?	No			Significantly different (P < 0.05)?	No			Time x Genotype	0.001134	1	0.001134	F (1, 30) = 1.129	P=0.2965			Time x Genotype	0.001223	1	0.001223	F (1, 30) = 1.276	P=0.2676
		One- or two-tailed P value?	Two-tailed			One- or two-tailed P value?	Two-tailed			Time x Treatment	3.858e-06	1	3.858e-06	F (1, 30) = 0.003839	P=0.9510			Time x Treatment	3.032e-06	1	3.032e-06	F (1, 30) = 0.003164	P=0.9555
		t, df	t=0.5617, df=32			t, df	t=0.6097, df=32			Genotype x Treatment	7.26e-05	1	7.26e-05	F (1, 30) = 0.07188	P=0.7905			Genotype x Treatment	7.734e-05	1	7.734e-05	F (1, 30) = 0.08033	P=0.7788
										Time x Genotype x Treatment	0.00372	1	0.00372	F (1, 30) = 3.702	P=0.0639			Time x Genotype x Treatment	0.00324	1	0.00324	F (1, 30) = 3.381	P=0.0759
	Shannon (genus)	Unpaired t test			Shannon (family)	Unpaired t test				Subject	0.0303	30	0.00101					Subject	0.02888	30	0.0009628
		P value	0.5633			P value	0.3582			Residual	0.03015	30	0.001005					Residual	0.02875	30	0.0009583
		P value summary	ns			P value summary	ns
		Significantly different (P < 0.05)?	No			Significantly different (P < 0.05)?	No
		One- or two-tailed P value?	Two-tailed			One- or two-tailed P value?	Two-tailed
		t, df	t=0.5840, df=32			t, df	t=0.9322, df=32
	Simpson (genus)	Unpaired t test			Simpson (family)	Unpaired t test
		P value	0.2892			P value	0.2464
		P value summary	ns			P value summary	ns
		Significantly different (P < 0.05)?	No			Significantly different (P < 0.05)?	No
		One- or two-tailed P value?	Two-tailed			One- or two-tailed P value?	Two-tailed
		t, df	t=1.078, df=32			t, df	t=1.181, df=32
	Highlighted are matching reference figures.

## Sheet: Supp. Table.8
	SUPP. TABLE.8
	Detailed statistical analysis of Beta Diversity using NMDS plots and Bray Curtis dissimilarity index of the genus and family ranks
	Supp. Fig.6C	(pre-treatment all groups)		Fig.4B	(pre-post treatment all groups)
	Genus	[PERMANOVA] F-value: 1.5574; R-squared: 0.13475; p-value < 0.099		Genus	PERMANOVA	Df	SumsOfSqs	MeanSqs	F.Model	R2	Pr(>F)
		[NMDS] Stress = 0.2156			Time	1	0.0257458	0.0257458	0.540917	0.00660923	0.903
					Treatment	3	0.0777119	0.025904	0.544239	0.0199495	0.99
	Supp. Fig.7C	(pre-treatment all groups)			Time:Treatment	3	0.0794366	0.0264789	0.556317	0.0203922	0.983
	Family	[PERMANOVA] F-value: 1.639; R-squared: 0.14082; p-value < 0.082			Residuals	78	3.71254	0.0475967		0.953049
		[NMDS] Stress = 0.214			Total	85	3.89544			1
	Supp. Fig.6D	(pre-treatment genotype)		Supp. Fig.7F	(pre-post treatment all groups)
	Genus	[PERMANOVA] F-value: 1.1867; R-squared: 0.03576; p-value < 0.253		Family	PERMANOVA	Df	SumsOfSqs	MeanSqs	F.Model	R2	Pr(>F)
		[NMDS] Stress = 0.2156			Time	1	0.0161446	0.0161446	0.382649	0.00465022	0.957
					Treatment	3	0.0983636	0.0327879	0.777117	0.0283322	0.802
	Supp. Fig.7D	(pre-treatment genotype)			Time:Treatment	3	0.0663357	0.0221119	0.524082	0.019107	0.989
	Family	[PERMANOVA] F-value: 1.2431; R-squared: 0.037395; p-value < 0.24			Residuals	78	3.29095	0.0421917		0.947911
		[NMDS] Stress = 0.214			Total	85	3.4718			1
	Fig.4C	(pre-post treatment)		Fig.4D	(between all genotptes and treatments)
	WT-W	[PERMANOVA] F-value: 1.7029; R-squared: 0.096191; p-value < 0.137		Genus	Kruskal-Wallis test			Dunn's multiple comparisons test	Mean rank diff.	Significant?	Summary	Adjusted P Value
	Genus	[NMDS] Stress = 0.178			P value	0.036		WTw vs. WTs	14.27	Yes	*	0.0268	A-B
					Exact or approximate P value?	Approximate		WTw vs. KOw	4.356	No	ns	>0.9999	A-C
	WT-S	[PERMANOVA] F-value: 2.7172; R-squared: 0.18463; p-value < 0.05			P value summary	*		WTw vs. KOs	3.556	No	ns	>0.9999	A-D
	Genus	[NMDS] Stress = 0.14545			Do the medians vary signif. (P < 0.05)?	Yes		WTs vs. KOw	-9.914	No	ns	0.2602	B-C
					Number of groups	4		WTs vs. KOs	-10.71	No	ns	0.2258	B-D
	T1R2-W	[PERMANOVA] F-value: 0.86393; R-squared: 0.045798; p-value < 0.466			Kruskal-Wallis statistic	8.544		KOw vs. KOs	-0.8	No	ns	>0.9999	C-D
	Genus	[NMDS] Stress = 0.17785
				Supp. Fig.7H	(between all genotptes and treatments)
	T1R2-S	[PERMANOVA] F-value: 1.8333; R-squared: 0.11579; p-value < 0.095		Family	Kruskal-Wallis test
	Genus	[NMDS] Stress = 0.17222			P value	0.0545
					Exact or approximate P value?	Approximate
	Supp. Fig7G	(pre-post treatment)			P value summary	ns
	WT-W	[PERMANOVA] F-value: 1.7455; R-squared: 0.098361; p-value < 0.131			Do the medians vary signif. (P < 0.05)?	No
	Family	[NMDS] Stress = 0.16897			Number of groups	4
					Kruskal-Wallis statistic	7.622
	WT-S	[PERMANOVA] F-value: 2.7946; R-squared: 0.1889; p-value < 0.05
	Family	[NMDS] Stress = 0.15948		Supp. Fig.7I	(between all genotptes and treatments)
				Overall	Kruskal-Wallis test
	T1R2-W	[PERMANOVA] F-value: 0.87811; R-squared: 0.046515; p-value < 0.44			P value	0.4041
	Family	[NMDS] Stress = 0.16891			Exact or approximate P value?	Approximate
					P value summary	ns
	T1R2-S	[PERMANOVA] F-value: 1.8865; R-squared: 0.11875; p-value < 0.092			Do the medians vary signif. (P < 0.05)?	No
	Family	[NMDS] Stress = 0.17448			Number of groups	4
					Kruskal-Wallis statistic	2.92
	Highlighted are matching reference figures; statistically significant effects are shown in red font

## Sheet: Supp. Table.9
SUPP. TABLE.9
Mean relative abundances of microbial communities and their change in response to treatment
	Reference Figures:							Supp. Fig.6E (pre only) and Fig.4E (pre-post)									Supp. Fig.6E			Fig.4E					Fig.4E
		Mean relative abundance (%)			t-test (genotype)			Mean relative abundance (%)									ANOVA (Pre-treatment)			Pre-post treatment change (D) in Centered Log Ratio (CRL) transformed abundances (A.U.)					ANOVA (D of CRL transformed abandances)
		WT (W+S)	T1R2 (W+S)					WT-Water		WT-Saccharin		T1R2-Water		T1R2-Saccharin						WT-Water	WT-Saccharin	T1R2-Water	T1R2-Saccharin
Rank	Taxa	pre	pre		p.value	FDR		pre	post	pre	post	pre	post	pre	post		p.value	FDR		D	D	D	D		p.value	FDR
phylum	p__Actinobacteria	0.0186207	0.0194972		0.69595	0.71116		0.0221956	0.012333	0.0140243	0.025361	0.0176501	0.0166752	0.0218061	0.0173807		0.26409	0.54005		-0.984123	1.25247	0.0693215	-0.713754		0.02203	0.19827
phylum	p__Bacteroidetes	0.500502	0.516723		0.3034	0.54613		0.511183	0.494841	0.48677	0.544357	0.488849	0.517496	0.551565	0.52854		0.48005	0.54005		-0.0241112	0.26467	-0.107172	-0.235243		0.61575	0.90559
phylum	p__Deferribacteres	0.00840174	0.0132547		0.71116	0.71116		0.00868442	0.00372461	0.00803831	0.00364045	0.0131691	0.0127074	0.0133616	0.00406191		0.30011	0.54005		0.233538	-1.25545	0.0984827	-0.453602		0.73427	0.90559
phylum	p__Firmicutes	0.368234	0.365962		0.19938	0.44861		0.379226	0.393155	0.354101	0.366879	0.380503	0.327125	0.347785	0.358902		0.37603	0.54005		0.0774936	0.151564	-0.417478	-0.102701		0.37413	0.90559
phylum	p__Proteobacteria	0.0841564	0.0613515		0.050661	0.42705		0.0566102	0.0710906	0.119573	0.039141	0.0776638	0.0988028	0.0409612	0.0510304		0.0082418	0.074176		0.261099	-1.36739	-0.0325822	-0.00226983		0.057979	0.2609
phylum	p__Tenericutes	0.000470327	0.00175779		0.13517	0.42705		0.000646105	0.00216635	0.000244326	0.000879572	0.00129981	0.00330084	0.00233025	0.011523		0.24813	0.54005		0.253265	0.297292	-0.456612	1.36935		0.58582	0.90559
phylum	p__TM7	0.0126668	0.0125705		0.45158	0.67737		0.0154685	0.0140433	0.00906448	0.0105549	0.0108603	0.0118522	0.0147084	0.0104755		0.059604	0.26822		-0.458119	-0.0194992	-0.25235	-0.609161		0.80497	0.90559
phylum	p__Verrucomicrobia	1.06892e-05	2.85046e-05		0.14235	0.42705		1.90031e-05	1.90031e-05	0	0	1.71028e-05	0.00030785	4.2757e-05	0		0.46351	0.54005		0.0420232	0.10264	0.285897	-0.176874		0.75317	0.90559
phylum	Notassigned	0.00693732	0.00885544		0.60402	0.71116		0.00596697	0.00862741	0.00818491	0.00918664	0.00998803	0.0117325	0.00743971	0.0180862		0.74408	0.74408		0.598934	0.573706	0.812493	0.924254		0.98032	0.98032
class	p__Actinobacteria_c__Actinobacteria	0.0146977	0.0164947		0.94015	0.96462		0.0179389	0.0102237	0.0105304	0.0223558	0.0142979	0.0134941	0.0192406	0.0150932		0.29682	0.50636		-0.680697	1.78642	0.689228	-0.788688		0.16182	0.45848
class	p__Actinobacteria_c__Coriobacteriia	0.00392295	0.00300249		0.11447	0.47539		0.00425669	0.00210934	0.00349386	0.0030052	0.00335215	0.00318112	0.00256542	0.0022875		0.18671	0.50636		-1.28182	-0.0453002	-0.290193	-0.0920298		0.21015	0.51036
class	p__Bacteroidetes_c__Bacteroidia	0.500502	0.516723		0.79819	0.96462		0.511183	0.494841	0.48677	0.544357	0.488849	0.517496	0.551565	0.52854		0.80436	0.91161		0.0899282	0.146578	-0.124061	-0.253758		0.46282	0.78679
class	p__Deferribacteres_c__Deferribacteres	0.00840174	0.0132547		0.62575	0.96462		0.00868442	0.00372461	0.00803831	0.00364045	0.0131691	0.0127074	0.0133616	0.00406191		0.28448	0.50636		0.347578	-1.37355	0.0815934	-0.472116		0.68377	0.85588
class	p__Firmicutes	0.00194544	0.00196682		0.93138	0.96462		0.00190031	0.00218536	0.00200347	0.00373818	0.00212075	0.0036771	0.00177441	0.00376261		0.99428	0.99428		0.451061	1.18877	0.360592	0.397097		0.84974	0.96195
class	p__Firmicutes_c__Bacilli	0.109907	0.095386		0.7792	0.96462		0.132433	0.109363	0.0809451	0.131838	0.0887293	0.0737301	0.103707	0.0703138		0.38411	0.59362		-0.338841	1.02838	-0.49946	-0.75951		0.12423	0.42238
class	p__Firmicutes_c__Clostridia	0.241502	0.241567		0.58343	0.96462		0.222887	0.275165	0.265435	0.217963	0.26995	0.240294	0.206089	0.260561		0.6506	0.87488		0.390128	-0.31987	-0.306024	0.185287		0.30767	0.65379
class	p__Firmicutes_c__Erysipelotrichi	0.0148794	0.0270414		0.32662	0.90557		0.0220056	0.00644205	0.00571722	0.0133402	0.0197024	0.00942364	0.0362152	0.0242646		0.29786	0.50636		-0.205406	1.89075	0.431776	0.240827		0.68082	0.85588
class	p__Proteobacteria_c__Alphaproteobacteria	0.0132974	0.0169223		0.37288	0.90557		0.00404766	0.0135872	0.02519	0.00508197	0.0259791	0.014144	0.00560116	0.0117582		0.01681	0.24757		1.7926	-1.57919	-0.766513	-0.0635185		0.078934	0.42238
class	p__Proteobacteria_c__Betaproteobacteria	0.00362365	0.00131121		0.037447	0.3183		0.00511183	0.00180529	0.00171028	0.00114833	0.00112878	0.00169318	0.00153925	0.00121857		0.048008	0.24757		-1.93101	-0.663086	0.53625	-0.266374		0.061781	0.42238
class	p__Proteobacteria_c__Deltaproteobacteria	0.00714041	0.00599548		0.13982	0.47539		0.00621401	0.00587196	0.0083315	0.00520413	0.0086027	0.0055071	0.00273645	0.00910723		0.034863	0.24757		-0.37629	-0.617101	-0.440642	1.21747		0.089297	0.42238
class	p__Proteobacteria_c__Epsilonproteobacteria	0.0599773	0.037018		0.035593	0.3183		0.0411987	0.0497501	0.0841213	0.0276577	0.0418505	0.0773388	0.0309774	0.0287754		0.058251	0.24757		0.472228	-1.45627	0.175806	-0.655933		0.11373	0.42238
class	p__Proteobacteria_c__Gammaproteobacteria	0.000117582	0.000104517		0.96462	0.96462		3.80062e-05	7.60124e-05	0.000219893	4.88651e-05	0.000102617	0.00011972	0.000106892	0.000171028		0.78799	0.91161		0.378285	-0.468299	-0.170224	-0.122268		0.40291	0.76106
class	p__Tenericutes_c__Mollicutes	0.000470327	0.00175779		0.10585	0.47539		0.000646105	0.00216635	0.000244326	0.000879572	0.00129981	0.00330084	0.00233025	0.011523		0.2201	0.50636		0.367304	0.1792	-0.473501	1.35084		0.6011	0.85588
class	p__TM7_c__TM7_3	0.0126668	0.0125705		0.686	0.96462		0.0154685	0.0140433	0.00906448	0.0105549	0.0108603	0.0118522	0.0147084	0.0104755		0.12255	0.41668		-0.34408	-0.137592	-0.269239	-0.627676		0.90537	0.96195
class	p__Verrucomicrobia_c__Verrucomicrobiae	1.06892e-05	2.85046e-05		0.60731	0.96462		1.90031e-05	1.90031e-05	0	0	1.71028e-05	0.00030785	4.2757e-05	0		0.95883	0.99428		0.156062	-0.015453	0.269008	-0.195388		0.70484	0.85588
class	notassigned	0.00693732	0.00885544		0.48897	0.96462		0.00596697	0.00862741	0.00818491	0.00918664	0.00998803	0.0117325	0.00743971	0.0180862		0.66903	0.87488		0.712973	0.455613	0.795604	0.90574		0.97643	0.97643
order	c__Actinobacteria_o__Bifidobacteriales	0.0146997	0.0164974		0.94498	0.96213		0.0179467	0.0102186	0.0105251	0.0223455	0.0143072	0.0134891	0.0192352	0.0150881		0.27876	0.45643		-0.796181	1.74585	0.629679	-0.807317		0.11514	0.44302
order	c__Alphaproteobacteria_o__Rickettsiales	0.0133231	0.0169106		0.38886	0.94437		0.00408382	0.0135805	0.0252022	0.00507949	0.0259597	0.014138	0.00559924	0.0117966		0.022016	0.24243		1.67711	-1.61976	-0.826061	-0.0821471		0.11131	0.44302
order	c__Bacilli_o__Lactobacillales	0.0944724	0.0829043		0.96213	0.96213		0.11906	0.0771089	0.0628594	0.0935594	0.0789033	0.0541129	0.0879055	0.0439836		0.28459	0.45643		-0.945064	0.671364	-0.914418	-1.27317		0.16856	0.44376
order	c__Bacilli_o__Turicibacterales	0.0154285	0.0124709		0.79428	0.96213		0.0133728	0.032194	0.0180715	0.0382197	0.00982989	0.0196092	0.0157722	0.0263089		0.42676	0.60458		2.85593	2.12472	1.56115	1.33671		0.85146	0.95269
order	c__Bacteroidia_o__Bacteroidales	0.500236	0.516509		0.7592	0.96213		0.510895	0.494595	0.486532	0.544107	0.4886	0.517299	0.551395	0.528359		0.79196	0.88385		-0.0255549	0.106014	-0.18361	-0.272386		0.54323	0.89331
order	c__Betaproteobacteria_o__Burkholderiales	0.00362128	0.00132969		0.037478	0.31857		0.00510821	0.00186136	0.00170952	0.00117226	0.00116244	0.0016925	0.00153876	0.00123956		0.042782	0.24243		-2.0465	-0.703649	0.476702	-0.285003		0.05244	0.44302
order	c__Clostridia_o__Clostridiales	0.241373	0.24145		0.61448	0.96213		0.222759	0.275036	0.265304	0.217859	0.269787	0.240192	0.206029	0.260469		0.67792	0.88385		0.274645	-0.360433	-0.365572	0.166658		0.48807	0.89331
order	c__Coriobacteriia_o__Coriobacteriales	0.0039208	0.00300105		0.11582	0.49224		0.0042542	0.00210833	0.00349214	0.00300379	0.00335018	0.00317995	0.00256463	0.00228669		0.13957	0.39544		-1.3973	-0.0858635	-0.349742	-0.110658		0.18272	0.44376
order	c__Deferribacteres_o__Deferribacterales	0.00840766	0.0132472		0.63507	0.96213		0.00869807	0.00372284	0.00803428	0.00363863	0.013161	0.0127006	0.013355	0.00408167		0.28901	0.45643		0.232094	-1.41411	0.0220447	-0.490745		0.7212	0.93111
order	c__Deltaproteobacteria_o__Desulfovibrionales	0.00713677	0.00599196		0.15868	0.53952		0.00621078	0.00586924	0.00832733	0.00520159	0.00859692	0.00550472	0.00273575	0.00910392		0.038206	0.24243		-0.491774	-0.657665	-0.500191	1.19884		0.1163	0.44302
order	c__Epsilonproteobacteria_o__Campylobacterales	0.0599475	0.037		0.034575	0.31857		0.0411768	0.0497249	0.0840811	0.0276447	0.0418254	0.0773064	0.0309683	0.0287658		0.062426	0.26531		0.356745	-1.49683	0.116257	-0.674561		0.1303	0.44302
order	c__Erysipelotrichi_o__Erysipelotrichales	0.0148801	0.0270432		0.3233	0.916		0.02199	0.00643883	0.00573871	0.0133334	0.0197115	0.00943779	0.0362079	0.0242576		0.29534	0.45643		-0.320889	1.85019	0.372227	0.222198		0.64756	0.91737
order	c__Gammaproteobacteria_o__Enterobacteriales	0.000256407	0.000246953		0.9467	0.96213		0.00017093	0.000227933	0.000366305	0.000170949	0.000256434	0.000239354	0.000235101	0.000235079		0.87409	0.88385		0.262802	-0.508863	-0.229773	-0.140897		0.57803	0.89331
order	c__Mollicutes_o__Anaeroplasmatales	0.000587625	0.0018429		0.10754	0.49224		0.000778757	0.0022982	0.000341885	0.0010258	0.00141919	0.00343653	0.00237254	0.0115402		0.2385	0.45643		0.251821	0.138637	-0.53305	1.33221		0.57492	0.89331
order	c__TM7_3_o__CW040	0.0126597	0.0125655		0.6907	0.96213		0.0154596	0.0140365	0.00905992	0.0105496	0.0108545	0.0118477	0.0147043	0.010472		0.12825	0.39544		-0.459563	-0.178155	-0.328788	-0.646304		0.91703	0.95269
order	c__Verrucomicrobiae_o__Verrucomicrobiales	0.000170937	0.000170953		0.59435	0.96213		0.00017093	0.000170943	0.000170944	0.000170949	0.000170934	0.000410318	0.000170977	0.000170969		0.83443	0.88385		0.0405794	-0.0560163	0.209459	-0.214017		0.7668	0.93111
order	Notassigned	0.00887839	0.0108188		0.86703	0.96213		0.00786348	0.0108076	0.0101833	0.0129187	0.0121044	0.0154034	0.00921166	0.021841		0.88385	0.88385		0.531096	0.444566	0.843682	0.740596		0.95269	0.95269
family	o__Anaeroplasmatales_Anaeroplasmataceae	0.000470327	0.00175779		0.080703	0.43271		0.000646105	0.00216635	0.000244326	0.000879572	0.00129981	0.00330084	0.00233025	0.011523		0.18333	0.47948		0.251447	0.148192	-0.404776	1.3387		0.63344	0.89738
family	o__Bacteroidales	0.0429173	0.052344		0.24279	0.68792		0.0459115	0.0469377	0.0390677	0.0417064	0.043766	0.0484864	0.0630665	0.0497905		0.22378	0.50956		-0.0204925	0.0901535	0.0998333	-0.782789		0.27444	0.66649
family	o__Bacteroidales_Bacteroidaceae	0.0492774	0.0365525		0.12627	0.53663		0.0473937	0.0620641	0.0516993	0.0577586	0.0352317	0.0391483	0.0382034	0.0476313		0.45949	0.65094		0.2066	0.151527	0.0187403	-0.134832		0.91347	0.95667
family	o__Bacteroidales_Odoribacteraceae	0.0147191	0.0168272		0.089088	0.43271		0.012143	0.0162096	0.0180312	0.0152459	0.0167949	0.0172909	0.0168676	0.0213571		0.049223	0.27893		0.695275	-0.292971	-0.113871	0.0717313		0.12377	0.45766
family	o__Bacteroidales_Porphyromonadaceae	0.00839106	0.00793379		0.87561	0.9465		0.00773426	0.00809532	0.00923551	0.00923551	0.00702925	0.00896186	0.00906448	0.0119506		0.74618	0.83405		0.136379	0.196201	0.342572	-0.0284727		0.87597	0.95667
family	o__Bacteroidales_Prevotellaceae	0.0146977	0.0110503		0.079754	0.43271		0.0166467	0.0113258	0.0121918	0.0147328	0.010142	0.0127074	0.0121857	0.014516		0.12677	0.38101		-0.52916	0.31495	0.158273	0.156485		0.33937	0.71061
family	o__Bacteroidales_Rikenellaceae	0.0399885	0.0559831		0.009882	0.33599		0.0436501	0.061076	0.0352806	0.0441252	0.0626988	0.0590217	0.0475885	0.0603942		0.02167	0.2456		0.46943	0.15731	-0.155581	0.0534143		0.3556	0.71061
family	o__Bacteroidales_S24_7	0.330511	0.336032		0.9464	0.9465		0.337704	0.289132	0.321264	0.361553	0.313186	0.33188	0.364589	0.322901		0.53806	0.73176		-0.234354	0.114617	-0.0510916	-0.37839		0.40575	0.71061
family	o__Bifidobacteriales_Bifidobacteriaceae	0.0146977	0.0164947		0.84517	0.9465		0.0179389	0.0102237	0.0105304	0.0223558	0.0142979	0.0134941	0.0192406	0.0150932		0.2994	0.52773		-0.796555	1.75541	0.757953	-0.800821		0.14506	0.45766
family	o__Burkholderiales_Alcaligenaceae	0.00362365	0.00131121		0.058484	0.43271		0.00511183	0.00180529	0.00171028	0.00114833	0.00112878	0.00169318	0.00153925	0.00121857		0.072342	0.28822		-2.04687	-0.694094	0.604976	-0.278508		0.044006	0.45766
family	o__Campylobacterales_Helicobacteraceae	0.0599773	0.037018		0.056	0.43271		0.0411987	0.0497501	0.0841213	0.0276577	0.0418505	0.0773388	0.0309774	0.0287754		0.074993	0.28822		0.356371	-1.48728	0.244531	-0.668066		0.11953	0.45766
family	o__Clostridiales	0.0335642	0.0333884		0.85689	0.9465		0.0269084	0.0446573	0.0421217	0.0450048	0.0383445	0.0372328	0.0271934	0.0348683		0.32595	0.52773		0.763149	0.103994	-0.0206415	0.125846		0.20511	0.53643
family	o__Clostridiales_Christensenellaceae	0.000117582	9.50155e-05		0.75591	0.9465		9.50155e-05	0	0.000146595	0.00019546	1.71028e-05	0.000359159	0.000192406	2.13785e-05		0.076294	0.28822		-0.0709057	-0.0464608	0.556998	-0.780642		0.0075763	0.25759
family	o__Clostridiales_Clostridiaceae	0.00422225	0.000646105		0.025945	0.43271		0.00708816	0.000969158	0.000537516	0.000561949	0.00073542	0.000188131	0.000534462	0.000256542		0.0028261	0.096087		-1.94543	0.304351	-1.18223	-0.41728		0.082027	0.45766
family	o__Clostridiales_Dehalobacteriaceae	0.00141098	0.00114019		0.16863	0.57334		0.0012162	0.0018623	0.00166141	0.00149039	0.00171028	0.00171028	0.00042757	0.00275782		0.038543	0.27893		0.174331	-0.368645	0.0707481	2.44031		0.023553	0.4004
family	o__Clostridiales_Lachnospiraceae	0.160018	0.166021		0.9465	0.9465		0.155502	0.173479	0.165824	0.138362	0.179973	0.164973	0.14858	0.177313		0.86318	0.91713		0.146134	-0.396241	-0.209448	0.123891		0.56789	0.83948
family	o__Clostridiales_Mogibacteriaceae	0.000481016	0.000513084		0.80407	0.9465		0.000627102	0.00055109	0.000293191	0.000342056	0.000444672	0.000530186	0.000598598	0.000598598		0.66744	0.83405		0.00315835	0.05882	-0.0670337	-0.237151		0.97043	0.97043
family	o__Clostridiales_Peptococcaceae	0.000117582	0.00012352		0.84106	0.9465		0.000209034	0.000209034	0	0	0.000205233	0.000102617	2.13785e-05	0.000213785		0.30107	0.52773		0.140971	-0.0464608	-0.484506	0.292479		0.418	0.71061
family	o__Clostridiales_Ruminococcaceae	0.0412391	0.0394314		0.89752	0.9465		0.0309941	0.0532467	0.0544113	0.0314691	0.0483667	0.0350265	0.0282624	0.0442535		0.13447	0.38101		0.533611	-0.787438	-0.564957	0.435873		0.089299	0.45766
family	o__Clostridiales_Tissierellaceae	0.000331367	0.000209034		0.49852	0.9465		0.00024704	0.000190031	0.000439786	0.000537516	0.000153925	0.000171028	0.00027792	0.00027792		0.75479	0.83405		-0.225608	0.303176	-0.127802	-0.174642		0.92853	0.95667
family	o__Coriobacteriales_Coriobacteriaceae	0.00392295	0.00300249		0.16523	0.57334		0.00425669	0.00210934	0.00349386	0.0030052	0.00335215	0.00318112	0.00256542	0.0022875		0.22481	0.50956		-1.39767	-0.076308	-0.221468	-0.104163		0.14807	0.45766
family	o__CW040_F16	0.0126668	0.0125705		0.91154	0.9465		0.0154685	0.0140433	0.00906448	0.0105549	0.0108603	0.0118522	0.0147084	0.0104755		0.12531	0.38101		-0.459937	-0.1686	-0.200514	-0.639809		0.87033	0.95667
family	o__Deferribacterales	6.41355e-05	7.60124e-05		0.79443	0.9465		0	0.000190031	0.000146595	7.32977e-05	0.000136822	0.000171028	0	0.000106892		0.39361	0.5995		0.50353	-0.151742	-0.143002	-0.0825214		0.38597	0.71061
family	o__Deferribacterales_Deferribacteraceae	0.00833761	0.0131786		0.57761	0.9465		0.00868442	0.00353458	0.00789171	0.00356715	0.0130323	0.0125363	0.0133616	0.00395502		0.31105	0.52773		0.0999176	-1.41366	0.195408	-0.541678		0.70919	0.9274
family	o__Desulfovibrionales_Desulfovibrionaceae	0.00714041	0.00599548		0.19978	0.61751		0.00621401	0.00587196	0.0083315	0.00520413	0.0086027	0.0055071	0.00273645	0.00910723		0.041392	0.27893		-0.492147	-0.648109	-0.371917	1.20534		0.084172	0.45766
family	o__Enterobacteriales_Enterobacteriaceae	0.000117582	0.000104517		0.75702	0.9465		3.80062e-05	7.60124e-05	0.000219893	4.88651e-05	0.000102617	0.00011972	0.000106892	0.000171028		0.73389	0.83405		0.262428	-0.499307	-0.101498	-0.134401		0.46578	0.75412
family	o__Erysipelotrichales_Erysipelotrichaceae	0.0148794	0.0270414		0.30167	0.78898		0.0220056	0.00644205	0.00571722	0.0133402	0.0197024	0.00942364	0.0362152	0.0242646		0.30456	0.52773		-0.321263	1.85975	0.500502	0.228694		0.66641	0.90632
family	o__Lactobacillales_Enterococcaceae	5.34462e-05	4.75077e-05		0.7474	0.9465		7.60124e-05	0	2.44326e-05	7.32977e-05	5.13084e-05	5.13084e-05	4.2757e-05	2.13785e-05		0.60743	0.79433		-0.182017	0.0963963	-0.201498	-0.332521		0.35098	0.71061
family	o__Lactobacillales_Lactobacillaceae	0.0943539	0.082768		0.84149	0.9465		0.11894	0.0771336	0.0627428	0.093479	0.0787925	0.0540448	0.0877373	0.0439114		0.3186	0.52773		-0.941524	0.680059	-0.787022	-1.26544		0.16707	0.47336
family	o__Lactobacillales_Streptococcaceae	0.000117582	0.00012352		0.60801	0.9465		0.000114019	1.90031e-05	0.000122163	4.88651e-05	0.000102617	3.42056e-05	0.000149649	6.41355e-05		0.94551	0.97416		-0.182017	-0.189318	-0.443002	-0.497762		0.8008	0.95667
family	o__Rickettsiales	0.0132974	0.0169223		0.32516	0.78968		0.00404766	0.0135872	0.02519	0.00508197	0.0259791	0.014144	0.00560116	0.0117582		0.018509	0.2456		1.67674	-1.6102	-0.697787	-0.0756515		0.10596	0.45766
family	o__Turicibacterales_Turicibacteraceae	0.0153818	0.012447		0.72809	0.9465		0.0133022	0.0322103	0.0180557	0.0382369	0.00978279	0.0195998	0.0157773	0.0263169		0.40554	0.5995		2.85555	2.13427	1.68943	1.3432		0.88174	0.95667
family	o__Verrucomicrobiales_Verrucomicrobiaceae	1.06892e-05	2.85046e-05		0.76927	0.9465		1.90031e-05	1.90031e-05	0	0	1.71028e-05	0.00030785	4.2757e-05	0		0.98465	0.98465		0.0402054	-0.0464608	0.337733	-0.207521		0.489	0.75573
family	Notassigned	0.00888276	0.0108223		0.69365	0.9465		0.00786728	0.0108128	0.0101884	0.0129248	0.0121088	0.0154096	0.00921413	0.0218488		0.76046	0.83405		0.530722	0.454121	0.971956	0.747091		0.9043	0.95667
genus	Alcaligenaceae_g__Sutterella	0.00362365	0.00131121		0.057945	0.60303		0.00511183	0.00180529	0.00171028	0.00114833	0.00112878	0.00169318	0.00153925	0.00121857		0.088411	0.40669		-1.98963	-0.696186	0.660289	-0.267378		0.052823	0.37554
genus	Anaeroplasmataceae_g__Anaeroplasma	0.000470327	0.00175779		0.082683	0.60303		0.000646105	0.00216635	0.000244326	0.000879572	0.00129981	0.00330084	0.00233025	0.011523		0.1941	0.55805		0.308687	0.1461	-0.349462	1.34983		0.66028	0.91039
genus	Bacteroidaceae_g__Bacteroides	0.0492774	0.0365525		0.12459	0.63678		0.0473937	0.0620641	0.0516993	0.0577586	0.0352317	0.0391483	0.0382034	0.0476313		0.38115	0.68092		0.26384	0.149435	0.0740537	-0.123702		0.90062	0.94156
genus	Bifidobacteriaceae_g__Bifidobacterium	0.0146977	0.0164947		0.83508	0.93148		0.0179389	0.0102237	0.0105304	0.0223558	0.0142979	0.0134941	0.0192406	0.0150932		0.30215	0.66184		-0.739314	1.75332	0.813267	-0.789692		0.15291	0.53102
genus	Christensenellaceae	0.000117582	9.50155e-05		0.73427	0.93148		9.50155e-05	0	0.000146595	0.00019546	1.71028e-05	0.000359159	0.000192406	2.13785e-05		0.054742	0.35974		-0.0136656	-0.0485527	0.612311	-0.769512		0.011814	0.27173
genus	Clostridiaceae_g__Candidatus_Arthromitus	0.000406191	0.000437071		0.9682	0.97463		0.000456074	0.000133022	0.000342056	4.88651e-05	0.000513084	8.55139e-05	0.000342056	0		0.95012	0.95012		-0.361364	-0.846404	-0.746185	-0.696392		0.87964	0.94156
genus	Clostridiaceae_g__Clostridium	0.00381606	0.000209034		0.011051	0.45881		0.00663208	0.000836136	0.00019546	0.000513084	0.000222336	0.000102617	0.000192406	0.000256542		0.00016782	0.0077198		-1.61755	1.05929	-0.446185	0.093849		0.011343	0.27173
genus	Coriobacteriaceae	0.00117582	0.000361059		0.029922	0.45881		0.00159626	0.000342056	0.000635246	0.000684112	0.000513084	0.000684112	0.000171028	0.000342056		0.034552	0.35974		-1.34778	0.649186	0.413905	0.25909		0.051951	0.37554
genus	Coriobacteriaceae_g__Adlercreutzia	0.00274714	0.00264143		0.7799	0.93148		0.00266043	0.00176729	0.00285861	0.00232109	0.00283906	0.00249701	0.00239439	0.00194544		0.81504	0.9267		-0.829878	-0.167118	-0.273691	-0.186057		0.75966	0.94156
genus	Deferribacteraceae_g__Mucispirillum	0.00833761	0.0131786		0.57078	0.93148		0.00868442	0.00353458	0.00789171	0.00356715	0.0130323	0.0125363	0.0133616	0.00395502		0.27997	0.65697		0.157158	-1.41575	0.250721	-0.530549		0.67289	0.91039
genus	Dehalobacteriaceae_g__Dehalobacterium	0.00141098	0.00114019		0.16901	0.71382		0.0012162	0.0018623	0.00166141	0.00149039	0.00171028	0.00171028	0.00042757	0.00275782		0.031447	0.35974		0.231571	-0.370737	0.126062	2.45144		0.018659	0.2861
genus	Desulfovibrionaceae	0.000662733	0.000437071		0.58036	0.93148		0.000646105	0.00079813	0.000684112	0.000586381	0.000547289	0.000598598	0.000299299	0.000833761		0.76533	0.9267		0.371833	0.24494	0.132278	0.968002		0.71811	0.94156
genus	Desulfovibrionaceae_g__Desulfovibrio	0.00647768	0.00555841		0.18652	0.71382		0.00556791	0.00507383	0.00764739	0.00461775	0.00805541	0.0049085	0.00243715	0.00827347		0.025091	0.35974		-0.495407	-0.792034	-0.386998	1.25404		0.057148	0.37554
genus	Enterobacteriaceae	0.000117582	0.000104517		0.74923	0.93148		3.80062e-05	7.60124e-05	0.000219893	4.88651e-05	0.000102617	0.00011972	0.000106892	0.000171028		0.60135	0.87903		0.319668	-0.501399	-0.046185	-0.123272		0.4088	0.79254
genus	Enterococcaceae_g__Enterococcus	5.34462e-05	4.75077e-05		0.72929	0.93148		7.60124e-05	0	2.44326e-05	7.32977e-05	5.13084e-05	5.13084e-05	4.2757e-05	2.13785e-05		0.92025	0.9407		-0.124777	0.0943045	-0.146185	-0.321392		0.46313	0.79254
genus	Erysipelotrichaceae	0.00243715	0.00781027		0.4881	0.93148		0.00197632	0.00324953	0.00302964	0.00889345	0.00569523	0.00405336	0.0104541	0.0115016		0.8715	0.9267		0.618558	1.85691	-0.2607	0.640808		0.55859	0.8565
genus	Erysipelotrichaceae_g__Allobaculum	0.0123888	0.0192026		0.43265	0.93148		0.0199342	0.00311651	0.00268758	0.0042757	0.013973	0.00531897	0.0257397	0.0127202		0.36141	0.68092		-1.15819	0.747992	0.097569	0.127942		0.78236	0.94156
genus	Erysipelotrichaceae_g__cc_115	5.34462e-05	2.85046e-05		0.47355	0.93148		9.50155e-05	7.60124e-05	0	0.000171028	3.42056e-05	5.13084e-05	2.13785e-05	4.2757e-05		0.80559	0.9267		0.0513302	0.352498	0.0123112	-0.196392		0.44073	0.79254
genus	F16	0.0126668	0.0125705		0.93033	0.97262		0.0154685	0.0140433	0.00906448	0.0105549	0.0108603	0.0118522	0.0147084	0.0104755		0.19362	0.55805		-0.402697	-0.170691	-0.1452	-0.628679		0.84886	0.94156
genus	Helicobacteraceae_g__Flexispira	0.0599453	0.0370085		0.069633	0.60303		0.0411797	0.0496361	0.0840724	0.0276577	0.0418334	0.0772362	0.0309774	0.0284334		0.071461	0.40669		0.409851	-1.4863	0.298002	-0.674395		0.1097	0.50462
genus	Helicobacteraceae_g__Helicobacter	3.20677e-05	9.50155e-06		0.69113	0.93148		1.90031e-05	0.000114019	4.88651e-05	0	1.71028e-05	0.000102617	0	0.000342056		0.86885	0.9267		0.384664	-0.0485527	0.0123112	0.404527		0.49964	0.79254
genus	Lachnospiraceae	0.15974	0.165736		0.97463	0.97463		0.155217	0.173289	0.165555	0.138239	0.179528	0.164768	0.148495	0.177142		0.76827	0.9267		0.204349	-0.397892	-0.15287	0.134988		0.48491	0.79254
genus	Lachnospiraceae_g__Blautia	7.48247e-05	0.00012352		0.48544	0.93148		0.000114019	9.50155e-05	2.44326e-05	4.88651e-05	0.000188131	6.84112e-05	4.2757e-05	0.000149649		0.27946	0.65697		0.0974455	-0.0485527	-0.578378	0.218849		0.16161	0.53102
genus	Lachnospiraceae_g__Roseburia	0.000203096	0.000161526		0.78647	0.93148		0.000171028	9.50155e-05	0.000244326	7.32977e-05	0.000256542	0.000136822	4.2757e-05	2.13785e-05		0.38805	0.68092		-0.189773	-0.56069	-0.372488	-0.196392		0.84951	0.94156
genus	Lactobacillaceae_g__Lactobacillus	0.0943539	0.082768		0.82382	0.93148		0.11894	0.0771336	0.0627428	0.093479	0.0787925	0.0540448	0.0877373	0.0439114		0.41447	0.68092		-0.884284	0.677967	-0.731708	-1.25431		0.18999	0.58264
genus	Mogibacteriaceae	0.000481016	0.000513084		0.7809	0.93148		0.000627102	0.00055109	0.000293191	0.000342056	0.000444672	0.000530186	0.000598598	0.000598598		0.74804	0.9267		0.0603984	0.0567281	-0.0117202	-0.226022		0.96168	0.96168
genus	Odoribacteraceae_g__Odoribacter	0.0147191	0.0168272		0.11025	0.63395		0.012143	0.0162096	0.0180312	0.0152459	0.0167949	0.0172909	0.0168676	0.0213571		0.043298	0.35974		0.752515	-0.295063	-0.0585576	0.0828606		0.14727	0.53102
genus	Peptococcaceae	0.000117582	0.00012352		0.8143	0.93148		0.000209034	0.000209034	0	0	0.000205233	0.000102617	2.13785e-05	0.000213785		0.40882	0.68092		0.198211	-0.0485527	-0.429193	0.303608		0.45208	0.79254
genus	Porphyromonadaceae_g__Parabacteroides	0.00839106	0.00793379		0.85048	0.93148		0.00773426	0.00809532	0.00923551	0.00923551	0.00702925	0.00896186	0.00906448	0.0119506		0.65892	0.91849		0.193619	0.194109	0.397885	-0.0173433		0.84346	0.94156
genus	Prevotellaceae_g__Prevotella	0.0146977	0.0110503		0.091765	0.60303		0.0166467	0.0113258	0.0121918	0.0147328	0.010142	0.0127074	0.0121857	0.014516		0.21095	0.57081		-0.47192	0.312858	0.213586	0.167614		0.42948	0.79254
genus	Rikenellaceae	0.0335215	0.0463581		0.029384	0.45881		0.037094	0.0508523	0.0289281	0.0378949	0.0505216	0.0490166	0.0411536	0.0486147		0.1454	0.55805		0.533806	0.214505	-0.00936977	-0.067308		0.43654	0.79254
genus	Rikenellaceae_g__AF12	0.00491705	0.00482679		0.33486	0.93148		0.00513084	0.00752523	0.00464219	0.00383591	0.00567813	0.0055242	0.00376261	0.00758936		0.54221	0.83139		0.798429	0.122174	-0.251014	0.784097		0.24109	0.61613
genus	Rikenellaceae_g__Rikenella	0.00154994	0.00479828		0.18118	0.71382		0.00142523	0.00269844	0.00171028	0.00239439	0.00649906	0.00448093	0.00267231	0.00419018		0.53826	0.83139		0.832963	0.507383	0.339206	-1.07181		0.64355	0.91039
genus	Ruminococcaceae	0.00292885	0.00265093		0.54541	0.93148		0.00216635	0.00294548	0.00390921	0.00256542	0.00275355	0.00340345	0.00252266	0.00329229		0.28564	0.65697		0.505237	-0.887041	0.433605	0.17403		0.23944	0.61613
genus	Ruminococcaceae_g__	0.000374123	0.000237539		0.60789	0.93148		0.000665108	5.70093e-05	0	0	0.000239439	0.000359159	0.000235163	0.000128271		0.15706	0.55805		-1.11191	-0.0485527	0.366368	-0.394512		0.076398	0.39614
genus	Ruminococcaceae_g__Anaerotruncus	0.000684112	0.00106417		0.20173	0.71382		0.000741121	0.00112118	0.000610814	0.000366488	0.000838037	0.000872242	0.00134684	0.000662733		0.3968	0.68092		0.144275	-0.463823	-0.185659	-1.19999		0.57916	0.8594
genus	Ruminococcaceae_g__Oscillospira	0.0312981	0.0279916		0.77255	0.93148		0.0221956	0.0411987	0.0430013	0.0237973	0.0351975	0.0232769	0.0189841	0.033778		0.084325	0.40669		0.646733	-0.842101	-0.61725	0.615861		0.038712	0.37554
genus	Ruminococcaceae_g__Ruminococcus	0.00595391	0.00748722		0.62503	0.93148		0.00522585	0.00792429	0.00688998	0.00473992	0.00933812	0.00711476	0.00517359	0.00639217		0.050092	0.35974		0.365748	-0.674825	-0.442708	0.282642		0.2396	0.61613
genus	S24_7	0.330511	0.336032		0.90384	0.96689		0.337704	0.289132	0.321264	0.361553	0.313186	0.33188	0.364589	0.322901		0.6115	0.87903		-0.177114	0.112525	0.0042218	-0.367261		0.48938	0.79254
genus	Streptococcaceae_g__Streptococcus	0.000117582	0.00012352		0.57399	0.93148		0.000114019	1.90031e-05	0.000122163	4.88651e-05	0.000102617	3.42056e-05	0.000149649	6.41355e-05		0.88641	0.9267		-0.124777	-0.19141	-0.387689	-0.486633		0.76159	0.94156
genus	Tissierellaceae_g__Finegoldia	8.55139e-05	8.55139e-05		0.67531	0.93148		7.60124e-05	0.000133022	9.77302e-05	0.000293191	5.13084e-05	6.84112e-05	0.000128271	0.000106892		0.80874	0.9267		0.233267	0.495355	-0.146185	-0.321392		0.46821	0.79254
genus	Tissierellaceae_g__Peptoniphilus	0.000117582	5.70093e-05		0.55124	0.93148		5.70093e-05	3.80062e-05	0.00019546	2.44326e-05	3.42056e-05	5.13084e-05	8.55139e-05	6.41355e-05		0.18719	0.55805		-0.0136656	-0.619981	-0.0291925	-0.446392		0.13794	0.53102
genus	Tissierellaceae_g__WAL_1855D	0.000128271	6.65108e-05		0.43276	0.93148		0.000114019	1.90031e-05	0.000146595	0.000219893	6.84112e-05	5.13084e-05	6.41355e-05	0.000106892		0.81426	0.9267		-0.235888	-0.00256295	-0.187689	-0.071392		0.94211	0.96168
genus	Turicibacteraceae_g__Turicibacter	0.0153818	0.012447		0.72744	0.93148		0.0133022	0.0322103	0.0180557	0.0382369	0.00978279	0.0195998	0.0157773	0.0263169		0.38594	0.68092		2.91279	2.13218	1.74474	1.35433		0.88182	0.94156
genus	Verrucomicrobiaceae_g__Akkermansia	1.06892e-05	2.85046e-05		0.69113	0.93148		1.90031e-05	1.90031e-05	0	0	1.71028e-05	0.00030785	4.2757e-05	0		0.86885	0.9267		0.0974455	-0.0485527	0.393047	-0.196392		0.44753	0.79254
genus	Notassigned	0.0987258	0.113553		0.34184	0.93148		0.0847348	0.116185	0.116714	0.104791	0.120335	0.115444	0.105075	0.118373		0.19392	0.55805		0.595186	-0.206426	-0.00327839	-0.0438493		0.077505	0.39614
species	g__	0.000374123	0.000237539		0.6674	0.85151		0.000665108	5.70093e-05	0	0	0.000239439	0.000359159	0.000235163	0.000128271		0.12703	0.46804		-1.12046	-0.0415527	0.374928	-0.442669		0.069352	0.42995
species	g__Adlercreutzia	0.00274714	0.00264143		0.84583	0.90994		0.00266043	0.00176729	0.00285861	0.00232109	0.00283906	0.00249701	0.00239439	0.00194544		0.83965	0.92579		-0.838435	-0.160118	-0.265131	-0.234213		0.76931	0.89795
species	g__AF12	0.00491705	0.00482679		0.30952	0.80793		0.00513084	0.00752523	0.00464219	0.00383591	0.00567813	0.0055242	0.00376261	0.00758936		0.52838	0.76234		0.789871	0.129174	-0.242454	0.73594		0.27708	0.68347
species	g__Akkermansia_s__muciniphila	1.06892e-05	2.85046e-05		0.43777	0.80793		1.90031e-05	1.90031e-05	0	0	1.71028e-05	0.00030785	4.2757e-05	0		0.87575	0.92579		0.0888881	-0.0415527	0.401606	-0.244548		0.39002	0.73957
species	g__Allobaculum	0.0123888	0.0192026		0.41922	0.80793		0.0199342	0.00311651	0.00268758	0.0042757	0.013973	0.00531897	0.0257397	0.0127202		0.3436	0.6537		-1.16674	0.754992	0.106129	0.0797855		0.77661	0.89795
species	g__Anaeroplasma	0.000470327	0.00175779		0.073702	0.56297		0.000646105	0.00216635	0.000244326	0.000879572	0.00129981	0.00330084	0.00233025	0.011523		0.16981	0.52358		0.30013	0.1531	-0.340903	1.30168		0.6831	0.89795
species	g__Anaerotruncus	0.000684112	0.00106417		0.18048	0.64595		0.000741121	0.00112118	0.000610814	0.000366488	0.000838037	0.000872242	0.00134684	0.000662733		0.35335	0.6537		0.135717	-0.456823	-0.1771	-1.24815		0.5587	0.85791
species	g__Bacteroides	0.0472999	0.0352602		0.17991	0.64595		0.0462345	0.0522775	0.0486696	0.0530675	0.0341201	0.0348897	0.0366855	0.0445314		0.5357	0.76234		0.108236	0.103703	-0.0500785	-0.249492		0.87685	0.92205
species	g__Bacteroides_s__acidifaciens	0.00197751	0.00129221		0.42744	0.80793		0.00115919	0.0097866	0.00302964	0.00469105	0.00111168	0.00425859	0.00151787	0.00309988		0.13915	0.46804		2.24806	0.991569	1.79839	1.23158		0.53712	0.85791
species	g__Bifidobacterium_s__pseudolongum	0.0146977	0.0164947		0.80444	0.90195		0.0179389	0.0102237	0.0105304	0.0223558	0.0142979	0.0134941	0.0192406	0.0150932		0.28332	0.6537		-0.747872	1.76032	0.821826	-0.837849		0.14648	0.45805
species	g__Blautia	7.48247e-05	0.00012352		0.41844	0.80793		0.000114019	9.50155e-05	2.44326e-05	4.88651e-05	0.000188131	6.84112e-05	4.2757e-05	0.000149649		0.28071	0.6537		0.0888881	-0.0415527	-0.569818	0.170693		0.22073	0.58334
species	g__Candidatus_Arthromitus	0.000406191	0.000437071		0.98118	0.98118		0.000456074	0.000133022	0.000342056	4.88651e-05	0.000513084	8.55139e-05	0.000342056	0		0.96331	0.96331		-0.369921	-0.839404	-0.737625	-0.744548		0.8846	0.92205
species	g__cc_115	5.34462e-05	2.85046e-05		0.64498	0.85151		9.50155e-05	7.60124e-05	0	0.000171028	3.42056e-05	5.13084e-05	2.13785e-05	4.2757e-05		0.72241	0.89501		0.0427729	0.359498	0.0208709	-0.244548		0.37851	0.73957
species	g__Clostridium	0.00381606	0.000209034		0.01351	0.49988		0.00663208	0.000836136	0.00019546	0.000513084	0.000222336	0.000102617	0.000192406	0.000256542		0.00016334	0.0060436		-1.62611	1.06629	-0.437625	0.0456925		0.012677	0.42778
species	g__Dehalobacterium	0.00141098	0.00114019		0.19239	0.64595		0.0012162	0.0018623	0.00166141	0.00149039	0.00171028	0.00171028	0.00042757	0.00275782		0.044413	0.41082		0.223013	-0.363737	0.134621	2.40328		0.02575	0.42778
species	g__Desulfovibrio_s__C21_c20	0.00647768	0.00555841		0.2095	0.64595		0.00556791	0.00507383	0.00764739	0.00461775	0.00805541	0.0049085	0.00243715	0.00827347		0.030553	0.41082		-0.503965	-0.785034	-0.378439	1.20588		0.069721	0.42995
species	g__Enterococcus	5.34462e-05	4.75077e-05		0.56176	0.80793		7.60124e-05	0	2.44326e-05	7.32977e-05	5.13084e-05	5.13084e-05	4.2757e-05	2.13785e-05		0.72568	0.89501		-0.133334	0.101304	-0.137625	-0.369548		0.31888	0.69403
species	g__Finegoldia	8.55139e-05	8.55139e-05		0.56774	0.80793		7.60124e-05	0.000133022	9.77302e-05	0.000293191	5.13084e-05	6.84112e-05	0.000128271	0.000106892		0.77705	0.92579		0.22471	0.502355	-0.137625	-0.369548		0.41976	0.73957
species	g__Flexispira	0.0599453	0.0370085		0.076077	0.56297		0.0411797	0.0496361	0.0840724	0.0276577	0.0418334	0.0772362	0.0309774	0.0284334		0.091111	0.42139		0.401294	-1.4793	0.306562	-0.722552		0.099062	0.45805
species	g__Helicobacter	3.20677e-05	9.50155e-06		0.43777	0.80793		1.90031e-05	0.000114019	4.88651e-05	0	1.71028e-05	0.000102617	0	0.000342056		0.87575	0.92579		0.376106	-0.0415527	0.0208709	0.356371		0.56623	0.85791
species	g__Lactobacillus	0.0937981	0.0824259		0.7649	0.88447		0.118256	0.0768105	0.0623519	0.0928193	0.0783992	0.0538396	0.0874594	0.0435907		0.33243	0.6537		-0.894898	0.684448	-0.724419	-1.30433		0.16094	0.45805
species	g__Lactobacillus_s__reuteri	0.000555841	0.000342056		0.34814	0.80793		0.000684112	0.000323053	0.000390921	0.000659679	0.000393364	0.000205233	0.00027792	0.000320677		0.63607	0.84052		-0.697128	0.43935	-0.618361	-0.0983079		0.57967	0.85791
species	g__Mucispirillum_s__schaedleri	0.00833761	0.0131786		0.54839	0.80793		0.00868442	0.00353458	0.00789171	0.00356715	0.0130323	0.0125363	0.0133616	0.00395502		0.30407	0.6537		0.1486	-1.40875	0.259281	-0.578705		0.674	0.89795
species	g__Odoribacter	0.0147191	0.0168272		0.075558	0.56297		0.012143	0.0162096	0.0180312	0.0152459	0.0167949	0.0172909	0.0168676	0.0213571		0.039074	0.41082		0.743958	-0.288063	-0.0499979	0.0347042		0.14236	0.45805
species	g__Oscillospira	0.0228322	0.0221956		0.88534	0.90994		0.0161146	0.0311461	0.0314691	0.0176647	0.0270053	0.0183684	0.0161835	0.0246708		0.13515	0.46804		0.730834	-0.843279	-0.574925	0.404366		0.046246	0.42778
species	g__Oscillospira_s__guilliermondii	0.00846588	0.00579594		0.27481	0.78214		0.00608099	0.0100526	0.0115322	0.00613257	0.00819224	0.0049085	0.00280058	0.00910723		0.068401	0.42139		0.140533	-0.720283	-0.74928	1.18608		0.13228	0.45805
species	g__Parabacteroides	0.00839106	0.00793379		0.76494	0.88447		0.00773426	0.00809532	0.00923551	0.00923551	0.00702925	0.00896186	0.00906448	0.0119506		0.63456	0.84052		0.185062	0.201109	0.406445	-0.0654998		0.76924	0.89795
species	g__Peptoniphilus	0.000117582	5.70093e-05		0.66382	0.85151		5.70093e-05	3.80062e-05	0.00019546	2.44326e-05	3.42056e-05	5.13084e-05	8.55139e-05	6.41355e-05		0.29867	0.6537		-0.022223	-0.612981	-0.0206329	-0.494548		0.1126	0.45805
species	g__Prevotella	0.0146977	0.0110503		0.11312	0.59793		0.0166467	0.0113258	0.0121918	0.0147328	0.010142	0.0127074	0.0121857	0.014516		0.18566	0.5284		-0.480477	0.319858	0.222146	0.119458		0.41008	0.73957
species	g__Rikenella	0.00154994	0.00479828		0.1663	0.64595		0.00142523	0.00269844	0.00171028	0.00239439	0.00649906	0.00448093	0.00267231	0.00419018		0.52798	0.76234		0.824406	0.514383	0.347765	-1.11996		0.62802	0.89372
species	g__Roseburia	0.000203096	0.000161526		0.8791	0.90994		0.000171028	9.50155e-05	0.000244326	7.32977e-05	0.000256542	0.000136822	4.2757e-05	2.13785e-05		0.48281	0.76234		-0.19833	-0.55369	-0.363929	-0.244548		0.89713	0.92205
species	g__Ruminococcus	0.00595391	0.00748722		0.56647	0.80793		0.00522585	0.00792429	0.00688998	0.00473992	0.00933812	0.00711476	0.00517359	0.00639217		0.073078	0.42139		0.35719	-0.667825	-0.434149	0.234485		0.30709	0.69403
species	g__Streptococcus	0.000117582	0.00012352		0.4902	0.80793		0.000114019	1.90031e-05	0.000122163	4.88651e-05	0.000102617	3.42056e-05	0.000149649	6.41355e-05		0.87023	0.92579		-0.133334	-0.18441	-0.379129	-0.534789		0.70542	0.89795
species	g__Sutterella	0.00362365	0.00131121		0.069002	0.56297		0.00511183	0.00180529	0.00171028	0.00114833	0.00112878	0.00169318	0.00153925	0.00121857		0.089437	0.42139		-1.99819	-0.689186	0.668849	-0.315535		0.045254	0.42778
species	g__Turicibacter	0.0153818	0.012447		0.69978	0.86306		0.0133022	0.0322103	0.0180557	0.0382369	0.00978279	0.0195998	0.0157773	0.0263169		0.37927	0.66824		2.90423	2.13918	1.7533	1.30617		0.87281	0.92205
species	g__WAL_1855D	0.000128271	6.65108e-05		0.51541	0.80793		0.000114019	1.90031e-05	0.000146595	0.000219893	6.84112e-05	5.13084e-05	6.41355e-05	0.000106892		0.91033	0.93562		-0.244445	0.00443703	-0.179129	-0.119548		0.94848	0.94848
species	Notassigned	0.643204	0.686344		0.097706	0.59793		0.637573	0.651673	0.650443	0.666349	0.68471	0.682812	0.688387	0.69448		0.40294	0.67767		0.113357	-0.00596809	-0.0752122	-0.23273		0.15196	0.45805
Statistically significant features are shown in green

## Sheet: Supp. Table.10
SUPP. TABLE.10
Linear discriminatory analysis (LDA) effect size (LEfSe) for each treatment (pre-post)
	WT-Water				WT-Saccharin				T1R2-Water				T1R2-Saccharin
Taxa	*size effect (log10)	p value	FDR		*size effect (log10)	p value	FDR		*size effect (log10)	p value	FDR		*size effect (log10)	p value	FDR
k__Bacteria.p__Bacteroidetes.c__Bacteroidia.o__Bacteroidales.Porphyromonadaceae.g__Parabacteroides.		>0.05				>0.05				>0.05				>0.05
k__Bacteria.p__Proteobacteria.c__Alphaproteobacteria.o__Rickettsiales		>0.05				>0.05				>0.05				>0.05
k__Bacteria.p__Firmicutes.c__Clostridia.o__Clostridiales		>0.05				>0.05				>0.05				>0.05
k__Bacteria.p__Firmicutes.c__Erysipelotrichi.o__Erysipelotrichales		>0.05				>0.05				>0.05				>0.05
k__Bacteria.p__Firmicutes.c__Clostridia.o__Clostridiales.Ruminococcaceae.g__Oscillospira.		>0.05				>0.05				>0.05				>0.05
k__Bacteria.p__Firmicutes.c__Clostridia.o__Clostridiales.Tissierellaceae		>0.05				>0.05				>0.05				>0.05
k__Bacteria.p__Firmicutes.c__Clostridia.o__Clostridiales.Tissierellaceae.g__WAL_1855D.		>0.05				>0.05				>0.05				>0.05
k__Bacteria.p__Firmicutes.c__Erysipelotrichi.o__Erysipelotrichales.Erysipelotrichaceae.g__Allobaculum.		>0.05				>0.05				>0.05				>0.05
k__Bacteria.p__Firmicutes.c__Bacilli.o__Lactobacillales.Enterococcaceae		>0.05				>0.05				>0.05				>0.05
k__Bacteria.p__TM7.c__TM7_3		>0.05				>0.05				>0.05				>0.05
k__Bacteria.p__TM7.c__TM7_3.o__CW040.F16		>0.05				>0.05				>0.05				>0.05
k__Bacteria.p__Firmicutes.c__Clostridia.o__Clostridiales.Lachnospiraceae		>0.05				>0.05				>0.05				>0.05
k__Bacteria.p__Bacteroidetes.c__Bacteroidia.o__Bacteroidales.Odoribacteraceae.g__Odoribacter		>0.05				>0.05				>0.05				>0.05
k__Bacteria.p__Verrucomicrobia.c__Verrucomicrobiae		>0.05				>0.05				>0.05				>0.05
k__Bacteria.p__Firmicutes.c__Clostridia.o__Clostridiales.Lachnospiraceae.g__Roseburia		>0.05				>0.05				>0.05				>0.05
k__Bacteria.p__Firmicutes.c__Clostridia.o__Clostridiales.Christensenellaceae	6.63561	0.0289274	>0.05			>0.05			6.01459	0.00377834	>0.05			>0.05
k__Bacteria.p__Tenericutes.c__Mollicutes.o__Anaeroplasmatales.Anaeroplasmataceae		>0.05				>0.05				>0.05				>0.05
k__Bacteria.p__Firmicutes.c__Erysipelotrichi		>0.05				>0.05				>0.05				>0.05
k__Bacteria.p__Firmicutes.c__Clostridia.o__Clostridiales.Dehalobacteriaceae.g__Dehalobacterium		>0.05				>0.05				>0.05				>0.05
k__Bacteria.p__Firmicutes.c__Clostridia.o__Clostridiales.Ruminococcaceae.g__.		>0.05				>0.05				>0.05				>0.05
k__Bacteria.p__Bacteroidetes.c__Bacteroidia		>0.05				>0.05				>0.05				>0.05
k__Bacteria.p__Firmicutes.c__Clostridia.o__Clostridiales.Clostridiaceae.g__CandidatusArthromitus.		>0.05				>0.05				>0.05				>0.05
k__Bacteria.p__Firmicutes.c__Bacilli.o__Lactobacillales.Lactobacillaceae.g__Lactobacillus.	7.52002	0.0469447	>0.05			>0.05				>0.05			6.9275	0.0459994	>0.05
k__Bacteria.p__Actinobacteria.c__Coriobacteriia	6.22455	0.0243409	>0.05			>0.05				>0.05				>0.05
k__Bacteria.p__Actinobacteria.c__Actinobacteria.o__Bifidobacteriales.Bifidobacteriaceae.g__Bifidobacterium.s__pseudolongum		>0.05				>0.05				>0.05			6.20276	0.0459994	>0.05
k__Bacteria.p__Deferribacteres.c__Deferribacteres.o__Deferribacterales	6.76027	0.0118526	>0.05			>0.05				>0.05			6.70579	0.0272785	>0.05
k__Bacteria.p__Proteobacteria.c__Deltaproteobacteria.o__Desulfovibrionales		>0.05				>0.05				>0.05				>0.05
k__Bacteria.p__Bacteroidetes.c__Bacteroidia.o__Bacteroidales.Rikenellaceae.g__AF12.		>0.05				>0.05				>0.05				>0.05
k__Bacteria.p__Proteobacteria.c__Deltaproteobacteria.o__Desulfovibrionales.Desulfovibrionaceae.g__Desulfovibrio.s__C21_c20		>0.05				>0.05				>0.05				>0.05
k__Bacteria.p__Firmicutes.c__Bacilli.o__Lactobacillales	7.5204	0.0469447	>0.05			>0.05				>0.05			6.95517	0.0356919	>0.05
k__Bacteria.p__Firmicutes.c__Clostridia.o__Clostridiales.Peptococcaceae		>0.05				>0.05				>0.05				>0.05
k__Bacteria.p__Firmicutes.c__Clostridia.o__Clostridiales.Tissierellaceae.g__Finegoldia		>0.05				>0.05				>0.05				>0.05
k__Bacteria.p__Bacteroidetes.c__Bacteroidia.o__Bacteroidales.Odoribacteraceae		>0.05				>0.05				>0.05				>0.05
k__Bacteria.p__Firmicutes.c__Bacilli.o__Turicibacterales.Turicibacteraceae.g__Turicibacter.		>0.05			6.10745	0.0476454	>0.05			>0.05				>0.05
k__Bacteria.p__Actinobacteria.c__Coriobacteriia.o__Coriobacteriales.Coriobacteriaceae	6.2126	0.0301677	>0.05			>0.05				>0.05				>0.05
k__Bacteria.p__Bacteroidetes.c__Bacteroidia.o__Bacteroidales.Bacteroidaceae.g__Bacteroides		>0.05				>0.05				>0.05				>0.05
k__Bacteria.p__Firmicutes.c__Bacilli.o__Lactobacillales.Streptococcaceae.g__Streptococcus	6.70754	0.0290838	>0.05			>0.05				>0.05				>0.05
k__Bacteria.p__Verrucomicrobia		>0.05				>0.05				>0.05				>0.05
k__Bacteria.p__TM7.c__TM7_3.o__CW040		>0.05				>0.05				>0.05				>0.05
k__Bacteria.p__Firmicutes.c__Clostridia.o__Clostridiales.Tissierellaceae.g__Peptoniphilus		>0.05				>0.05				>0.05				>0.05
k__Bacteria.p__Deferribacteres.c__Deferribacteres.o__Deferribacterales.Deferribacteraceae		>0.05				>0.05				>0.05				>0.05
k__Bacteria.p__Actinobacteria		>0.05				>0.05				>0.05				>0.05
k__Bacteria.p__Proteobacteria.c__Deltaproteobacteria		>0.05				>0.05				>0.05				>0.05
k__Bacteria.p__Firmicutes.c__Clostridia.o__Clostridiales.Ruminococcaceae.g__Anaerotruncus		>0.05				>0.05				>0.05			5.35587	0.00845642	>0.05
k__Bacteria.p__Proteobacteria.c__Betaproteobacteria.o__Burkholderiales.Alcaligenaceae.g__Sutterella.	6.48342	0.0375809	>0.05			>0.05				>0.05				>0.05
k__Bacteria.p__Proteobacteria		>0.05				>0.05				>0.05				>0.05
k__Bacteria.p__Proteobacteria.c__Betaproteobacteria.o__Burkholderiales	6.48342	0.0375809	>0.05			>0.05				>0.05				>0.05
k__Bacteria.p__Verrucomicrobia.c__Verrucomicrobiae.o__Verrucomicrobiales.Verrucomicrobiaceae.g__Akkermansia		>0.05				>0.05				>0.05				>0.05
k__Bacteria.p__Firmicutes.c__Clostridia.o__Clostridiales.Mogibacteriaceae		>0.05				>0.05				>0.05				>0.05
k__Bacteria.p__Firmicutes.c__Clostridia.o__Clostridiales.Tissierellaceae.g__Finegoldia.		>0.05				>0.05				>0.05				>0.05
k__Bacteria.p__Bacteroidetes.c__Bacteroidia.o__Bacteroidales.Bacteroidaceae.g__Bacteroides.		>0.05				>0.05				>0.05				>0.05
k__Bacteria.p__Proteobacteria.c__Epsilonproteobacteria.o__Campylobacterales.Helicobacteraceae.g__Flexispira		>0.05			7.076	0.0350057	>0.05			>0.05				>0.05
k__Bacteria.p__Bacteroidetes.c__Bacteroidia.o__Bacteroidales.Prevotellaceae	6.5882	0.0192834	>0.05			>0.05				>0.05				>0.05
k__Bacteria.p__Firmicutes		>0.05				>0.05				>0.05				>0.05
k__Bacteria.p__Deferribacteres.c__Deferribacteres.o__Deferribacterales.Deferribacteraceae.g__Mucispirillum.s__schaedleri		>0.05				>0.05				>0.05				>0.05
k__Bacteria.p__Firmicutes.c__Clostridia.o__Clostridiales.Tissierellaceae.g__WAL_1855D		>0.05				>0.05				>0.05				>0.05
k__Bacteria.p__Firmicutes.c__Clostridia.o__Clostridiales.Lachnospiraceae.g__Blautia		>0.05				>0.05				>0.05				>0.05
k__Bacteria.p__Proteobacteria.c__Betaproteobacteria	6.48342	0.0375809	>0.05			>0.05				>0.05				>0.05
k__Bacteria		>0.05				>0.05				>0.05				>0.05
k__Bacteria.p__Firmicutes.c__Erysipelotrichi.o__Erysipelotrichales.Erysipelotrichaceae.g__Allobaculum		>0.05				>0.05				>0.05				>0.05
k__Bacteria.p__Firmicutes.c__Clostridia.o__Clostridiales.Lachnospiraceae.g__Blautia.		>0.05				>0.05				>0.05				>0.05
k__Bacteria.p__Firmicutes.c__Clostridia.o__Clostridiales.Ruminococcaceae.g__Ruminococcus.		>0.05				>0.05				>0.05				>0.05
k__Bacteria.p__Deferribacteres.c__Deferribacteres		>0.05				>0.05				>0.05				>0.05
k__Bacteria.p__Proteobacteria.c__Gammaproteobacteria.o__Enterobacteriales.Enterobacteriaceae		>0.05				>0.05				>0.05				>0.05
k__Bacteria.p__Proteobacteria.c__Deltaproteobacteria.o__Desulfovibrionales.Desulfovibrionaceae.g__Desulfovibrio		>0.05				>0.05				>0.05				>0.05
k__Bacteria.p__Firmicutes.c__Clostridia.o__Clostridiales.Clostridiaceae.g__Clostridium.		>0.05			6.01685	0.012327	>0.05			>0.05				>0.05
k__Bacteria.p__Firmicutes.c__Clostridia		>0.05				>0.05				>0.05				>0.05
k__Bacteria.p__Proteobacteria.c__Epsilonproteobacteria.o__Campylobacterales.Helicobacteraceae		>0.05			7.0447	0.0350057	>0.05			>0.05				>0.05
k__Bacteria.p__Bacteroidetes.c__Bacteroidia.o__Bacteroidales.Bacteroidaceae.g__Bacteroides.s__acidifaciens		>0.05				>0.05				>0.05				>0.05
k__Bacteria.p__Tenericutes.c__Mollicutes		>0.05				>0.05				>0.05				>0.05
k__Bacteria.p__Tenericutes.c__Mollicutes.o__Anaeroplasmatales.Anaeroplasmataceae.g__Anaeroplasma.		>0.05				>0.05				>0.05				>0.05
k__Bacteria.p__Proteobacteria.c__Deltaproteobacteria.o__Desulfovibrionales.Desulfovibrionaceae		>0.05				>0.05				>0.05				>0.05
k__Bacteria.p__Firmicutes.c__Bacilli.o__Lactobacillales.Streptococcaceae.g__Streptococcus.	6.83565	0.0290838	>0.05			>0.05				>0.05				>0.05
k__Bacteria.p__Firmicutes.c__Clostridia.o__Clostridiales.Dehalobacteriaceae.g__Dehalobacterium.		>0.05				>0.05				>0.05				>0.05
k__Bacteria.p__Firmicutes.c__Clostridia.o__Clostridiales.Lachnospiraceae.g__Roseburia.		>0.05				>0.05				>0.05				>0.05
k__Bacteria.p__Firmicutes.c__Clostridia.o__Clostridiales.Ruminococcaceae.g__Oscillospira.s__guilliermondii		>0.05				>0.05			6.02012	0.0493662	>0.05			>0.05
k__Bacteria.p__Firmicutes.c__Bacilli.o__Lactobacillales.Enterococcaceae.g__Enterococcus.		>0.05				>0.05				>0.05				>0.05
k__Bacteria.p__Actinobacteria.c__Coriobacteriia.o__Coriobacteriales.Coriobacteriaceae.g__Adlercreutzia	5.93527	0.0305102	>0.05			>0.05				>0.05				>0.05
k__Bacteria.p__Bacteroidetes.c__Bacteroidia.o__Bacteroidales.Bacteroidaceae		>0.05				>0.05				>0.05				>0.05
k__Bacteria.p__Bacteroidetes.c__Bacteroidia.o__Bacteroidales		>0.05				>0.05				>0.05				>0.05
k__Bacteria.p__Actinobacteria.c__Actinobacteria.o__Bifidobacteriales		>0.05				>0.05				>0.05			6.20276	0.0459994	>0.05
k__Bacteria.p__Verrucomicrobia.c__Verrucomicrobiae.o__Verrucomicrobiales.Verrucomicrobiaceae.g__Akkermansia.s__muciniphila		>0.05				>0.05				>0.05				>0.05
k__Bacteria.p__Firmicutes.c__Bacilli		>0.05				>0.05				>0.05				>0.05
k__Bacteria.p__Deferribacteres.c__Deferribacteres.o__Deferribacterales.Deferribacteraceae.g__Mucispirillum		>0.05				>0.05				>0.05				>0.05
k__Bacteria.p__Firmicutes.c__Clostridia.o__Clostridiales.Ruminococcaceae.g__Oscillospira		>0.05				>0.05				>0.05				>0.05
k__Bacteria.p__Bacteroidetes.c__Bacteroidia.o__Bacteroidales.Prevotellaceae.g__Prevotella	6.5882	0.0192834	>0.05			>0.05				>0.05				>0.05
k__Bacteria.p__Firmicutes.c__Bacilli.o__Lactobacillales.Streptococcaceae	6.94857	0.0290838	>0.05			>0.05				>0.05				>0.05
k__Bacteria.p__Proteobacteria.c__Epsilonproteobacteria.o__Campylobacterales		>0.05			7.0447	0.0350057	>0.05			>0.05				>0.05
k__Bacteria.p__Proteobacteria.c__Epsilonproteobacteria.o__Campylobacterales.Helicobacteraceae.g__Helicobacter.		>0.05				>0.05				>0.05				>0.05
k__Bacteria.p__Bacteroidetes.c__Bacteroidia.o__Bacteroidales.Rikenellaceae.g__Rikenella.		>0.05				>0.05				>0.05				>0.05
k__Bacteria.p__Firmicutes.c__Bacilli.o__Lactobacillales.Lactobacillaceae.g__Lactobacillus	7.5183	0.0469447	>0.05			>0.05				>0.05			6.92463	0.0459994	>0.05
k__Bacteria.p__Actinobacteria.c__Coriobacteriia.o__Coriobacteriales.Coriobacteriaceae.g__Adlercreutzia.	5.93527	0.0305102	>0.05			>0.05				>0.05				>0.05
k__Bacteria.p__Proteobacteria.c__Epsilonproteobacteria.o__Campylobacterales.Helicobacteraceae.g__Helicobacter		>0.05				>0.05				>0.05				>0.05
k__Bacteria.p__Tenericutes		>0.05				>0.05				>0.05				>0.05
k__Bacteria.p__Firmicutes.c__Clostridia.o__Clostridiales.Clostridiaceae.g__CandidatusArthromitus		>0.05				>0.05				>0.05				>0.05
k__Bacteria.p__Firmicutes.c__Bacilli.o__Turicibacterales		>0.05			6.10745	0.0476454	>0.05			>0.05				>0.05
k__Bacteria.p__Firmicutes.c__Bacilli.o__Turicibacterales.Turicibacteraceae.g__Turicibacter		>0.05			6.10745	0.0476454	>0.05			>0.05				>0.05
k__Bacteria.p__Proteobacteria.c__Epsilonproteobacteria.o__Campylobacterales.Helicobacteraceae.g__Flexispira.		>0.05			7.076	0.0350057	>0.05			>0.05				>0.05
k__Bacteria.p__Firmicutes.c__Bacilli.o__Lactobacillales.Lactobacillaceae.g__Lactobacillus.s__reuteri		>0.05				>0.05				>0.05				>0.05
k__Bacteria.p__Deferribacteres		>0.05				>0.05				>0.05				>0.05
k__Bacteria.p__Firmicutes.c__Clostridia.o__Clostridiales.Clostridiaceae.g__Clostridium		>0.05			6.01685	0.012327	>0.05			>0.05				>0.05
k__Bacteria.p__Bacteroidetes.c__Bacteroidia.o__Bacteroidales.Rikenellaceae		>0.05				>0.05				>0.05			6.13881	0.0356919	>0.05
k__Bacteria.p__Verrucomicrobia.c__Verrucomicrobiae.o__Verrucomicrobiales.Verrucomicrobiaceae		>0.05				>0.05				>0.05				>0.05
k__Bacteria.p__Firmicutes.c__Erysipelotrichi.o__Erysipelotrichales.Erysipelotrichaceae.g__cc_115.		>0.05				>0.05				>0.05				>0.05
k__Bacteria.p__Bacteroidetes		>0.05				>0.05				>0.05				>0.05
k__Bacteria.p__Actinobacteria.c__Coriobacteriia.o__Coriobacteriales	6.22455	0.0243409	>0.05			>0.05				>0.05				>0.05
k__Bacteria.p__Firmicutes.c__Clostridia.o__Clostridiales.Tissierellaceae.g__Peptoniphilus.		>0.05				>0.05				>0.05				>0.05
k__Bacteria.p__Firmicutes.c__Clostridia.o__Clostridiales.Ruminococcaceae.g__		>0.05				>0.05				>0.05				>0.05
k__Bacteria.p__Actinobacteria.c__Actinobacteria.o__Bifidobacteriales.Bifidobacteriaceae.g__Bifidobacterium		>0.05				>0.05				>0.05			6.20276	0.0459994	>0.05
k__Bacteria.p__Firmicutes.c__Clostridia.o__Clostridiales.Clostridiaceae		>0.05				>0.05				>0.05				>0.05
k__Bacteria.p__Verrucomicrobia.c__Verrucomicrobiae.o__Verrucomicrobiales		>0.05				>0.05				>0.05				>0.05
k__Bacteria.p__Tenericutes.c__Mollicutes.o__Anaeroplasmatales.Anaeroplasmataceae.g__Anaeroplasma		>0.05				>0.05				>0.05				>0.05
k__Bacteria.p__Proteobacteria.c__Betaproteobacteria.o__Burkholderiales.Alcaligenaceae.g__Sutterella	6.48342	0.0375809	>0.05			>0.05				>0.05				>0.05
k__Bacteria.p__Proteobacteria.c__Gammaproteobacteria		>0.05				>0.05				>0.05				>0.05
k__Bacteria.p__Firmicutes.c__Bacilli.o__Lactobacillales.Lactobacillaceae	7.5183	0.0469447	>0.05			>0.05				>0.05			6.92463	0.0459994	>0.05
k__Bacteria.p__Firmicutes.c__Erysipelotrichi.o__Erysipelotrichales.Erysipelotrichaceae		>0.05				>0.05				>0.05				>0.05
k__Bacteria.p__Tenericutes.c__Mollicutes.o__Anaeroplasmatales		>0.05				>0.05				>0.05				>0.05
k__Bacteria.p__Bacteroidetes.c__Bacteroidia.o__Bacteroidales.Porphyromonadaceae.g__Parabacteroides		>0.05				>0.05				>0.05				>0.05
k__Bacteria.p__Firmicutes.c__Clostridia.o__Clostridiales.Dehalobacteriaceae		>0.05				>0.05				>0.05				>0.05
k__Bacteria.p__Firmicutes.c__Clostridia.o__Clostridiales.Ruminococcaceae.g__Ruminococcus		>0.05				>0.05				>0.05				>0.05
k__Bacteria.p__Firmicutes.c__Erysipelotrichi.o__Erysipelotrichales.Erysipelotrichaceae.g__cc_115		>0.05				>0.05				>0.05				>0.05
k__Bacteria.p__Firmicutes.c__Clostridia.o__Clostridiales.Ruminococcaceae		>0.05				>0.05				>0.05				>0.05
k__Bacteria.p__Bacteroidetes.c__Bacteroidia.o__Bacteroidales.Porphyromonadaceae		>0.05				>0.05				>0.05				>0.05
k__Bacteria.p__Firmicutes.c__Bacilli.o__Turicibacterales.Turicibacteraceae		>0.05			6.10745	0.0476454	>0.05			>0.05				>0.05
k__Bacteria.p__Bacteroidetes.c__Bacteroidia.o__Bacteroidales.Rikenellaceae.g__Rikenella		>0.05				>0.05				>0.05				>0.05
k__Bacteria.p__Bacteroidetes.c__Bacteroidia.o__Bacteroidales.Prevotellaceae.g__Prevotella.	6.5882	0.0192834	>0.05			>0.05				>0.05				>0.05
k__Bacteria.p__Bacteroidetes.c__Bacteroidia.o__Bacteroidales.Rikenellaceae.g__AF12		>0.05				>0.05				>0.05				>0.05
k__Bacteria.p__Actinobacteria.c__Actinobacteria		>0.05				>0.05				>0.05			6.20276	0.0459994	>0.05
k__Bacteria.p__Proteobacteria.c__Alphaproteobacteria		>0.05				>0.05				>0.05				>0.05
k__Bacteria.p__Proteobacteria.c__Gammaproteobacteria.o__Enterobacteriales		>0.05				>0.05				>0.05				>0.05
k__Bacteria.p__Actinobacteria.c__Actinobacteria.o__Bifidobacteriales.Bifidobacteriaceae		>0.05				>0.05				>0.05			6.20276	0.0459994	>0.05
k__Bacteria.p__Bacteroidetes.c__Bacteroidia.o__Bacteroidales.Odoribacteraceae.g__Odoribacter.		>0.05				>0.05				>0.05				>0.05
k__Bacteria.p__Proteobacteria.c__Epsilonproteobacteria		>0.05			7.0447	0.0350057	>0.05			>0.05				>0.05
k__Bacteria.p__Proteobacteria.c__Betaproteobacteria.o__Burkholderiales.Alcaligenaceae	6.48342	0.0375809	>0.05			>0.05				>0.05				>0.05
k__Bacteria.p__Bacteroidetes.c__Bacteroidia.o__Bacteroidales.S24_7		>0.05				>0.05				>0.05				>0.05
k__Bacteria.p__Firmicutes.c__Clostridia.o__Clostridiales.Ruminococcaceae.g__Anaerotruncus.		>0.05				>0.05				>0.05			5.35587	0.00845642	>0.05
k__Bacteria.p__Firmicutes.c__Bacilli.o__Lactobacillales.Enterococcaceae.g__Enterococcus		>0.05				>0.05				>0.05				>0.05
k__Bacteria.p__TM7		>0.05				>0.05				>0.05				>0.05
*Size effect values are reported only for p value <0.05

[truncated: 2 more sheets: Supp. Table.11, Supp. Table.12]
